# Supplementary material for: Drivers and sites of diversity in the DNA adenine methylomes of 93 Mycobacterium tuberculosis complex clinical isolates
Source: eLife. 2020 Oct 27;9:e58542. doi: 10.7554/eLife.58542 (PMC7591249; doi:10.7554/eLife.58542)
Supplement: Table 1—source data 1. [file elife-58542-table1-data1.txt]

>10034_up_of_Rv3188
AGACCTCCTACAGTAAACCGATTGGTGTACTTTGTGCTTT
>10041_up_of_Rv3188
TACCGTCAAAGCACAAAGTACACCAATCGGTTTACTGTAG
>10_up_of_Rv1866
CCGACGGCTGTTCTGCTGGAGGCACCGATATGGTGACACG
>13071_down_of_Rv3190c
AGACCTCCTACAGTAAACCGATTGGTGTACTTTGTGCTTT
>13078_down_of_Rv3190c
TACCGTCAAAGCACAAAGTACACCAATCGGTTTACTGTAG
>1662_up_of_Rv2018
CTATGAATCGGCCTTCTCCAGTGAAATTGATACAAGATCG
>1675_down_of_Rv3180c
GGGGCACGCCGACTCCTTGTATACTGATCGGTGTACTTAT
>1681_down_of_Rv3180c
CGCCGACTCCTTGTATACTGATCGGTGTACTTATAACCGA
>1682_down_of_Rv3180c
GTCGGTTATAAGTACACCGATCAGTATACAAGGAGTCGGC
>1688_down_of_Rv3180c
TACAGTGTCGGTTATAAGTACACCGATCAGTATACAAGGA
>3353_up_of_Rv3179
AGACCTCCTACAGTAAACCGATTGGTGTACTTTGTGCTTT
>3360_up_of_Rv3179
TACCGTCAAAGCACAAAGTACACCAATCGGTTTACTGTAG
>36_up_of_Rv3179
GGGGCACGCCGACTCCTTGTATACTGATCGGTGTACTTAT
>37_up_of_Rv2172c
CTACTCCGAGCCATGCTCCAGCGGTTGATTTGGCTACAGC
>42_up_of_Rv3179
CGCCGACTCCTTGTATACTGATCGGTGTACTTATAACCGA
>43_up_of_Rv3179
GTCGGTTATAAGTACACCGATCAGTATACAAGGAGTCGGC
>447_down_of_accE5
CACTGGCCAGGTAAGCCTCCAGATCGGAGGCCGAAGGTGT
>4992_down_of_Rv3180c
AGACCTCCTACAGTAAACCGATTGGTGTACTTTGTGCTTT
>4999_down_of_Rv3180c
TACCGTCAAAGCACAAAGTACACCAATCGGTTTACTGTAG
>49_up_of_Rv3179
TACAGTGTCGGTTATAAGTACACCGATCAGTATACAAGGA
>4_up_of_Rv1049
TGTAGCTACACGAGTCTGGAGTAATGGGCAAAGGGGCGGC
>5182_up_of_Rv3186
GGGGCACGCCGACTCCTTGTATACTGATCGGTGTACTTAT
>5188_up_of_Rv3186
CGCCGACTCCTTGTATACTGATCGGTGTACTTATAACCGA
>5189_up_of_Rv3186
GTCGGTTATAAGTACACCGATCAGTATACAAGGAGTCGGC
>5195_up_of_Rv3186
TACAGTGTCGGTTATAAGTACACCGATCAGTATACAAGGA
>6717_up_of_Rv3188
GGGGCACGCCGACTCCTTGTATACTGATCGGTGTACTTAT
>6723_up_of_Rv3188
CGCCGACTCCTTGTATACTGATCGGTGTACTTATAACCGA
>6724_up_of_Rv3188
GTCGGTTATAAGTACACCGATCAGTATACAAGGAGTCGGC
>6730_up_of_Rv3188
TACAGTGTCGGTTATAAGTACACCGATCAGTATACAAGGA
>7_up_of_Rv1049
GCCCCTTTGCCCATTACTCCAGACTCGTGTAGCTACACGT
>8499_up_of_Rv3186
AGACCTCCTACAGTAAACCGATTGGTGTACTTTGTGCTTT
>8506_up_of_Rv3186
TACCGTCAAAGCACAAAGTACACCAATCGGTTTACTGTAG
>877_up_of_treZ
GCGAAGAGTGGGGGGCCTCCAGCCCGTTTCAGTTCTTTTG
>880_up_of_treZ
AAGAACTGAAACGGGCTGGAGGCCCCCCACTCTTCGCCCA
>93_up_of_lpqG
GCGCATTGTAGGGCCCGTCGATGCCAGTACCCCGAAATTC
>9754_down_of_Rv3190c
GGGGCACGCCGACTCCTTGTATACTGATCGGTGTACTTAT
>9760_down_of_Rv3190c
CGCCGACTCCTTGTATACTGATCGGTGTACTTATAACCGA
>9761_down_of_Rv3190c
GTCGGTTATAAGTACACCGATCAGTATACAAGGAGTCGGC
>9767_down_of_Rv3190c
TACAGTGTCGGTTATAAGTACACCGATCAGTATACAAGGA
>antisense_accA1_595_from_start
CCGCAACACAAACCGCTCCAGGAATAGCGTATCGTCCCCG
>antisense_aldA_642_from_start
CCCCAAAGCGTGACTGCTGGAGGTGACGATGTTGACAACG
>antisense_cobK_311_from_start
ATACCGCGATGATGGCGGTACCGGGATCCCACGGCGGGCG
>antisense_fadE7_121_to_stop
CCGGATGACCGGGTACTCCAGCGATATCCCGTTGCCGCCC
>antisense_frdA_787_from_start
TGCCGAGGTCGTAATCCTGGAGGTAGCGGTAGCCGTCTTT
>antisense_gca_467_from_start
TGCATGCCGTAAGACTTGTGATATTGATACGCCAGCATGT
>antisense_metA_391_from_start
CCGCCTGCACCTGGTCACGTATCGAGATCAGCGGAAATCT
>antisense_mmpL4_1187_to_stop
TAGCTTCGAATTGGTCTCCAGAAATCATCAAAATCCGCGA
>antisense_pks6_430_from_start
CCAGCATTCGTGAACCCACGATCTGGATACGCTGTTATCG
>antisense_pks6_431_from_start
CCAGCATTCGTGAACCCACGATCTGGATACGCTGTTATCG
>antisense_PPE24_1270_to_stop
AGGTAGACTAAAGCCACCGATTGTGATACCCGCGGGTATC
>antisense_PPE24_1345_to_stop
AGGTAGACTAAAGCCACCGATTGTGATACCCGCGGGTATC
>antisense_PPE24_1570_to_stop
AGGTAGACTAAAGCCACCGATTGTGATACCCGCGGGTATC
>antisense_PPE34_1661_from_start
TCACTGTCACGTAATCTGGAGGGAATCCGGGGAAAAATGG
>antisense_pyrC_541_to_stop
GGGGGGTGACCTCGGCGGTGATCGAAATACCCTGGTCCTT
>antisense_rocA_790_to_stop
GATAGCTATGGTAGCGGCCGATATTGGTACCCACCCACTG
>antisense_Rv0370c_389_from_start
CATCGATGAGCAGCACTGGAGGGGTCGGTCCGCGGTGCCG
>antisense_Rv1251c_1309_from_start
CCCGAGGTACAGCGGCTCCAGCGCCTTCAAGCTGAACGAG
>antisense_Rv1461_416_from_start
TCGTATTGTGCGGCTACTCCAGCTACTAATCTCTGCTTCT
>antisense_Rv1461_472_from_start
ATATGACTCCTTGAGCCTCCAGATCCTCTCTGATCTGGTG
>antisense_Rv1461_559_from_start
ACTTATTATCGCCGGCAGGGATTACTGTACCGAAATATTC
>antisense_Rv2279_293_to_stop
CTGAACCGGATCGATGTGTACTGAGATCCCCTATCCGTAT
>antisense_Rv2963_530_to_stop
AAAGAAGCTCTGCCAGAACGATTCGGGTACCCATGCCGCG
>antisense_Rv3282_217_to_stop
CACTGGCCAGGTAAGCCTCCAGATCGGAGGCCGAAGGTGT
>antisense_treY_785_to_stop
AAGAACTGAAACGGGCTGGAGGCCCCCCACTCTTCGCCCA
>antisense_treZ_470_to_stop
AAGAACTGAAACGGGCTGGAGGCCCCCCACTCTTCGCCCA
>sense_accA1_598_from_start
GGACGATACGCTATTCCTGGAGCGGTTTGTGTTGCGGCCC
>sense_bioB_253_to_stop
ACCCCGTTCGCCGACCTGGAGGTAATGCCGGTCGGTGACG
>sense_cobK_304_from_start
ACTGGCTCGCCCGCCGTGGGATCCCGGTACCGCCATCATC
>sense_fadE7_118_to_stop
CGGCAACGGGATATCGCTGGAGTACCCGGTCATCCGGCAC
>sense_gca_460_from_start
GCCACCGACATGCTGGCGTATCAATATCACAAGTCTTACG
>sense_metA_384_from_start
GGGCTCAAGATTTCCGCTGATCTCGATACGTGACCAGGTG
>sense_mmpL4_1184_to_stop
CGGATTTTGATGATTTCTGGAGACCAATTCGAAGCTATTT
>sense_mptA_23_from_start
CTACTCCGAGCCATGCTCCAGCGGTTGATTTGGCTACAGC
>sense_PE_PGRS54_112_from_start
GCAGCCAGTGCGACCACGCAGGTGCTGGCTGCGGGCGCCG
>sense_PE_PGRS57_112_from_start
GCAGCCAGTGCGACCACGCAGGTGCTGGCTGCGGGCGCCG
>sense_pks6_423_from_start
AAGTGTGCGATAACAGCGTATCCAGATCGTGGGTTCACGA
>sense_pks6_424_from_start
AAGTGTGCGATAACAGCGTATCCAGATCGTGGGTTCACGA
>sense_pks9_325_to_stop
GAACTACGCAATCGTCTCCAGATGGCTATCGGTTTGCCCG
>sense_PPE24_1277_to_stop
AGCTGACGATACCCGCGGGTATCACAATCGGTGGCTTTAG
>sense_PPE24_1352_to_stop
AGCTGACGATACCCGCGGGTATCACAATCGGTGGCTTTAG
>sense_PPE24_1577_to_stop
AGCTGACGATACCCGCGGGTATCACAATCGGTGGCTTTAG
>sense_PPE34_1439_from_start
TTTTTCCCCGGATTCCCTCCAGATTACGTGACAGTGAGTG
>sense_PPE34_1664_from_start
TTTTTCCCCGGATTCCCTCCAGATTACGTGACAGTGAGTG
>sense_PPE34_3066_to_stop
TTTTTCCCCGGATTCCCTCCAGATTACGTGACAGTGAGTG
>sense_pyrC_548_to_stop
ATGGGCTAAGGACCAGGGTATTTCGATCACCGCCGAGGTC
>sense_rocA_797_to_stop
CCTATGGCAGTGGGTGGGTACCAATATCGGCCGCTACCAT
>sense_Rv0674_10_to_stop
GATGCAACTCAACTCCTGGAGGTGACATGAGTGATCTGGT
>sense_Rv1278_1158_to_stop
CTGATGCGCTGGCGGCTGGAGAGGTCGCTGACCTAGCCGC
>sense_Rv1461_475_from_start
CAGATCAGAGAGGATCTGGAGGCTCAAGGAGTCATATTTT
>sense_Rv1461_552_from_start
TTTCAAGGAATATTTCGGTACAGTAATCCCTGCCGGCGAT
>sense_Rv2038c_183_from_start
AGACGCTGGACTGTGGGCGTATCCGGATCGGCGAGCGCGA
>sense_Rv2279_300_to_stop
ATCCACCATACGGATAGGGGATCTCAGTACACATCGATCC
>sense_Rv2963_537_to_stop
GTGCTATCGCGGCATGGGTACCCGAATCGTTCTGGCAGAG
>sense_treZ_467_to_stop
GCGAAGAGTGGGGGGCCTCCAGCCCGTTTCAGTTCTTTTG
