# Supplementary material for: Drivers and sites of diversity in the DNA adenine methylomes of 93 Mycobacterium tuberculosis complex clinical isolates
Source: eLife. 2020 Oct 27;9:e58542. doi: 10.7554/eLife.58542 (PMC7591249; doi:10.7554/eLife.58542)
Supplement: Table 1—source data 2. [file elife-58542-table1-data2.txt]

# motif_id	motif_alt_id	sequence_name	start	stop	strand	score	p-value	q-value	matched_sequence
Rv3830c_nonpal_1		antisense_aldA_642_from_start	24	38	-	17.7027	1.7e-07	0.00069	TTGTCAACATCGTCA
Rv0047c_nonpal_2		antisense_mmpL4_1187_to_stop	11	38	+	4.92308	2.4e-07	0.000473	TTGGTCTCCAGAAATCATCAAAATCCGC
Rv0023_nonpal_1		sense_pks9_325_to_stop	2	22	-	16.2113	6.9e-07	0.00202	TCTGGAGACGATTGCGTAGTT
Rv3830c_pal_1		antisense_aldA_642_from_start	23	38	+	16.1688	8.01e-07	0.00168	GTGACGATGTTGACAA
Rv3830c_pal_1		antisense_aldA_642_from_start	23	38	-	16.1688	8.01e-07	0.00168	TTGTCAACATCGTCAC
Rv0678_nonpal_1		sense_mmpL4_1184_to_stop	4	18	-	14.625	1.65e-06	0.00362	AGAAATCATCAAAAT
Rv0678_nonpal_1		antisense_mmpL4_1187_to_stop	20	34	+	14.625	1.65e-06	0.00362	AGAAATCATCAAAAT
Rv1719_nonpal_2		antisense_pyrC_541_to_stop	5	25	+	15.7412	2.22e-06	0.00835	GGTGACCTCGGCGGTGATCGA
Rv2324_nonpal_2		antisense_aldA_642_from_start	24	38	-	15.012	3.03e-06	0.00879	TTGTCAACATCGTCA
Rv3249c_pal_1		antisense_aldA_642_from_start	28	39	+	13.5385	3.18e-06	0.0065	GATGTTGACAAC
Rv3249c_pal_1		antisense_aldA_642_from_start	28	39	-	13.5385	3.18e-06	0.0065	GTTGTCAACATC
Rv0302_nonpal_2		antisense_cobK_311_from_start	7	17	-	13.3974	4.27e-06	0.0241	CGCCATCATCG
Rv2021c_nonpal_1		antisense_pyrC_541_to_stop	7	27	+	14.5663	5.22e-06	0.0178	TGACCTCGGCGGTGATCGAAA
Rv2324_nonpal_2		sense_metA_384_from_start	15	29	-	14.4217	5.48e-06	0.00879	GTATCGAGATCAGCG
Rv2324_nonpal_2		antisense_metA_391_from_start	19	33	+	14.4217	5.48e-06	0.00879	GTATCGAGATCAGCG
Rv0023_nonpal_1		sense_mmpL4_1184_to_stop	16	36	+	13.9437	5.65e-06	0.00552	TCTGGAGACCAATTCGAAGCT
Rv0023_nonpal_1		antisense_mmpL4_1187_to_stop	2	22	-	13.9437	5.65e-06	0.00552	TCTGGAGACCAATTCGAAGCT
Rv3249c_nonpal_1		antisense_aldA_642_from_start	29	39	+	13.4219	5.84e-06	0.0281	ATGTTGACAAC
Rv1049_nonpal_2		antisense_pyrC_541_to_stop	9	23	-	13.8933	8.15e-06	0.0151	GATCACCGCCGAGGT
Rv1049_nonpal_2		sense_pyrC_548_to_stop	25	39	+	13.8933	8.15e-06	0.0151	GATCACCGCCGAGGT
Rv1049_nonpal_2		sense_bioB_253_to_stop	6	20	+	13.7467	9.32e-06	0.0151	GTTCGCCGACCTGGA
Rv0767c_nonpal_2		antisense_pyrC_541_to_stop	5	25	+	13.8101	9.48e-06	0.0352	GGTGACCTCGGCGGTGATCGA
Rv0981_nonpal_2		antisense_aldA_642_from_start	13	33	+	12.8526	1.13e-05	0.0384	ACTGCTGGAGGTGACGATGTT
Rv3488_nonpal_1		antisense_rocA_790_to_stop	13	26	+	13.7647	1.23e-05	0.022	AGCGGCCGATATTG
Rv3488_nonpal_1		sense_rocA_797_to_stop	22	35	-	13.7647	1.23e-05	0.022	AGCGGCCGATATTG
Rv3124_nonpal_1		13078_down_of_Rv3190c	7	33	+	6.27885	1.27e-05	0.00634	CAAAGCACAAAGTACACCAATCGGTTT
Rv3124_nonpal_1		10041_up_of_Rv3188	7	33	+	6.27885	1.27e-05	0.00634	CAAAGCACAAAGTACACCAATCGGTTT
Rv3124_nonpal_1		3360_up_of_Rv3179	7	33	+	6.27885	1.27e-05	0.00634	CAAAGCACAAAGTACACCAATCGGTTT
Rv3124_nonpal_1		4999_down_of_Rv3180c	7	33	+	6.27885	1.27e-05	0.00634	CAAAGCACAAAGTACACCAATCGGTTT
Rv3124_nonpal_1		8506_up_of_Rv3186	7	33	+	6.27885	1.27e-05	0.00634	CAAAGCACAAAGTACACCAATCGGTTT
Rv3488_pal_2		antisense_rocA_790_to_stop	19	26	+	13.3721	1.3e-05	0.018	CGATATTG
Rv3488_pal_2		sense_rocA_797_to_stop	22	29	+	13.3721	1.3e-05	0.018	CAATATCG
Rv3488_pal_2		antisense_rocA_790_to_stop	19	26	-	13.3721	1.3e-05	0.018	CAATATCG
Rv3488_pal_2		sense_rocA_797_to_stop	22	29	-	13.3721	1.3e-05	0.018	CGATATTG
Rv0023_pal_2		antisense_aldA_642_from_start	23	38	+	13.039	1.32e-05	0.029	GTGACGATGTTGACAA
Rv0023_pal_2		antisense_aldA_642_from_start	23	38	-	13.039	1.32e-05	0.029	TTGTCAACATCGTCAC
Rv1956_nonpal_1		antisense_Rv1461_559_from_start	5	25	+	13	1.48e-05	0.0446	ATTATCGCCGGCAGGGATTAC
Rv3830c_pal_2		antisense_aldA_642_from_start	31	39	+	11.8442	1.59e-05	0.0436	GTTGACAAC
Rv3830c_pal_2		antisense_aldA_642_from_start	31	39	-	11.8442	1.59e-05	0.0436	GTTGTCAAC
Rv1473A_nonpal_1		antisense_gca_467_from_start	16	29	+	12.7123	1.66e-05	0.0223	TTGTGATATTGATA
Rv1473A_nonpal_1		sense_gca_460_from_start	19	32	-	12.7123	1.66e-05	0.0223	TTGTGATATTGATA
Rv1219c_nonpal_2		93_up_of_lpqG	11	38	-	-14.7692	1.83e-05	0.0443	ATTTCGGGGTACTGGCATCGACGGGCCC
Rv1473A_nonpal_1		sense_metA_384_from_start	15	28	+	12.4795	1.85e-05	0.0223	CGCTGATCTCGATA
Rv1473A_nonpal_1		antisense_metA_391_from_start	20	33	-	12.4795	1.85e-05	0.0223	CGCTGATCTCGATA
Rv3488_pal_1		antisense_rocA_790_to_stop	19	26	+	13.1029	2.03e-05	0.0262	CGATATTG
Rv3488_pal_1		sense_rocA_797_to_stop	22	29	+	13.1029	2.03e-05	0.0262	CAATATCG
Rv3488_pal_1		antisense_rocA_790_to_stop	19	26	-	13.1029	2.03e-05	0.0262	CAATATCG
Rv3488_pal_1		sense_rocA_797_to_stop	22	29	-	13.1029	2.03e-05	0.0262	CGATATTG
Rv3488_nonpal_1		sense_rocA_797_to_stop	16	29	+	12.8088	2.05e-05	0.022	GGGTACCAATATCG
Rv3488_nonpal_1		antisense_rocA_790_to_stop	19	32	-	12.8088	2.05e-05	0.022	GGGTACCAATATCG
Rv2788_pal_2		antisense_aldA_642_from_start	13	33	+	11.6562	2.08e-05	0.039	ACTGCTGGAGGTGACGATGTT
Rv2788_pal_2		antisense_aldA_642_from_start	13	33	-	11.6562	2.08e-05	0.039	AACATCGTCACCTCCAGCAGT
Rv2021c_pal_1		antisense_aldA_642_from_start	25	39	+	11.8391	2.4e-05	0.0467	GACGATGTTGACAAC
Rv2021c_pal_1		antisense_aldA_642_from_start	25	39	-	11.8391	2.4e-05	0.0467	GTTGTCAACATCGTC
Rv3246c_pal_1		sense_Rv1461_552_from_start	12	27	+	12.1951	2.55e-05	0.0216	ATTTCGGTACAGTAAT
Rv3246c_pal_1		antisense_Rv1461_559_from_start	21	36	+	12.1951	2.55e-05	0.0216	ATTACTGTACCGAAAT
Rv3246c_pal_1		sense_Rv1461_552_from_start	12	27	-	12.1951	2.55e-05	0.0216	ATTACTGTACCGAAAT
Rv3246c_pal_1		antisense_Rv1461_559_from_start	21	36	-	12.1951	2.55e-05	0.0216	ATTTCGGTACAGTAAT
Rv2788_pal_1		antisense_cobK_311_from_start	9	30	+	11.8222	2.63e-05	0.0136	ATGATGGCGGTACCGGGATCCC
Rv2788_pal_1		sense_cobK_304_from_start	18	39	+	11.8222	2.63e-05	0.0136	GGGATCCCGGTACCGCCATCAT
Rv2788_pal_1		antisense_cobK_311_from_start	9	30	-	11.8222	2.63e-05	0.0136	GGGATCCCGGTACCGCCATCAT
Rv2788_pal_1		sense_cobK_304_from_start	18	39	-	11.8222	2.63e-05	0.0136	ATGATGGCGGTACCGGGATCCC
Rv2788_pal_1		antisense_Rv1461_559_from_start	3	24	+	11.7222	2.76e-05	0.0136	TTATTATCGCCGGCAGGGATTA
Rv2788_pal_1		antisense_Rv1461_559_from_start	3	24	-	11.7222	2.76e-05	0.0136	TAATCCCTGCCGGCGATAATAA
Rv3488_nonpal_1		antisense_fadE7_121_to_stop	16	29	+	12.0294	3.03e-05	0.022	CTCCAGCGATATCC
Rv3488_nonpal_1		sense_fadE7_118_to_stop	9	22	-	12.0294	3.03e-05	0.022	CTCCAGCGATATCC
Rv3681c_nonpal_1		sense_Rv0674_10_to_stop	16	35	+	11.6582	3.07e-05	0.104	CTGGAGGTGACATGAGTGAT
Rv0023_nonpal_2		sense_gca_460_from_start	8	35	+	-12.2885	3.2e-05	0.0376	ACATGCTGGCGTATCAATATCACAAGTC
Rv0023_nonpal_2		antisense_gca_467_from_start	13	40	-	-12.2885	3.2e-05	0.0376	ACATGCTGGCGTATCAATATCACAAGTC
Rv1956_pal_1		antisense_rocA_790_to_stop	19	26	+	12.9651	3.32e-05	0.04	CGATATTG
Rv1956_pal_1		sense_rocA_797_to_stop	22	29	+	12.9651	3.32e-05	0.04	CAATATCG
Rv1956_pal_1		antisense_rocA_790_to_stop	19	26	-	12.9651	3.32e-05	0.04	CAATATCG
Rv1956_pal_1		sense_rocA_797_to_stop	22	29	-	12.9651	3.32e-05	0.04	CGATATTG
Rv2324_pal_1		10_up_of_Rv1866	22	36	+	12.0649	3.34e-05	0.0817	GCACCGATATGGTGA
Rv2324_pal_1		10_up_of_Rv1866	22	36	-	12.0649	3.34e-05	0.0817	TCACCATATCGGTGC
Rv1719_nonpal_1		sense_pks6_424_from_start	19	35	+	11.8553	3.83e-05	0.0432	TATCCAGATCGTGGGTT
Rv1719_nonpal_1		sense_pks6_423_from_start	19	35	+	11.8553	3.83e-05	0.0432	TATCCAGATCGTGGGTT
Rv1719_nonpal_1		antisense_pks6_430_from_start	13	29	-	11.8553	3.83e-05	0.0432	TATCCAGATCGTGGGTT
Rv1719_nonpal_1		antisense_pks6_431_from_start	13	29	-	11.8553	3.83e-05	0.0432	TATCCAGATCGTGGGTT
Rv2021c_pal_1		antisense_aldA_642_from_start	22	36	+	11.3563	3.85e-05	0.0467	GGTGACGATGTTGAC
Rv2021c_pal_1		antisense_aldA_642_from_start	22	36	-	11.3563	3.85e-05	0.0467	GTCAACATCGTCACC
Rv0767c_nonpal_2		antisense_Rv1251c_1309_from_start	17	37	-	11.5696	4.03e-05	0.071	GTTCAGCTTGAAGGCGCTGGA
Rv0339c_nonpal_1		antisense_accA1_595_from_start	6	19	-	11.8736	4.13e-05	0.105	GGAGCGGTTTGTGT
Rv0339c_nonpal_1		sense_accA1_598_from_start	19	32	+	11.8736	4.13e-05	0.105	GGAGCGGTTTGTGT
Rv0691c_pal_1		antisense_aldA_642_from_start	28	39	+	11.5797	4.35e-05	0.0548	GATGTTGACAAC
Rv0691c_pal_1		antisense_aldA_642_from_start	28	39	-	11.5797	4.35e-05	0.0548	GTTGTCAACATC
Rv2642_pal_1		antisense_Rv2963_530_to_stop	3	23	+	11.1609	4.46e-05	0.072	AGAAGCTCTGCCAGAACGATT
Rv2642_pal_1		antisense_Rv2963_530_to_stop	3	23	-	11.1609	4.46e-05	0.072	AATCGTTCTGGCAGAGCTTCT
Rv1994c_nonpal_1		sense_metA_384_from_start	3	17	+	11.5616	4.49e-05	0.148	GCTCAAGATTTCCGC
Rv3830c_nonpal_1		antisense_aldA_642_from_start	23	37	+	11.6216	4.54e-05	0.092	GTGACGATGTTGACA
Rv3246c_nonpal_1		sense_metA_384_from_start	16	35	+	11.2469	4.59e-05	0.0713	GCTGATCTCGATACGTGACC
Rv3246c_nonpal_1		antisense_metA_391_from_start	13	32	-	11.2469	4.59e-05	0.0713	GCTGATCTCGATACGTGACC
Rv0602c_pal_1		sense_mmpL4_1184_to_stop	7	14	+	12.0759	4.73e-05	0.0477	TTGATGAT
Rv0602c_pal_1		sense_mmpL4_1184_to_stop	7	14	-	12.0759	4.73e-05	0.0477	ATCATCAA
Rv0602c_pal_1		antisense_mmpL4_1187_to_stop	24	31	+	12.0759	4.73e-05	0.0477	ATCATCAA
Rv0602c_pal_1		antisense_mmpL4_1187_to_stop	24	31	-	12.0759	4.73e-05	0.0477	TTGATGAT
Rv0135c_pal_1		antisense_cobK_311_from_start	15	24	+	10.9844	5.04e-05	0.0677	GCGGTACCGG
Rv0135c_pal_1		sense_cobK_304_from_start	24	33	+	10.9844	5.04e-05	0.0677	CCGGTACCGC
Rv0135c_pal_1		antisense_cobK_311_from_start	15	24	-	10.9844	5.04e-05	0.0677	CCGGTACCGC
Rv0135c_pal_1		sense_cobK_304_from_start	24	33	-	10.9844	5.04e-05	0.0677	GCGGTACCGG
Rv3488_nonpal_2		antisense_aldA_642_from_start	13	40	-	-10.2553	5.35e-05	0.0931	CGTTGTCAACATCGTCACCTCCAGCAGT
Rv3765c_nonpal_1		antisense_Rv2963_530_to_stop	1	20	+	7.13684	5.49e-05	0.181	AAAGAAGCTCTGCCAGAACG
Rv0981_nonpal_2		sense_cobK_304_from_start	20	40	-	9.6	5.49e-05	0.0622	GATGATGGCGGTACCGGGATC
Rv0981_nonpal_2		antisense_cobK_311_from_start	8	28	+	9.6	5.49e-05	0.0622	GATGATGGCGGTACCGGGATC
Rv0302_nonpal_2		antisense_aldA_642_from_start	24	34	-	11.641	5.56e-05	0.157	CAACATCGTCA
Rv1359_nonpal_1		antisense_fadE7_121_to_stop	2	29	+	3.91346	5.62e-05	0.0535	CGGATGACCGGGTACTCCAGCGATATCC
Rv1359_nonpal_1		sense_fadE7_118_to_stop	9	36	-	3.91346	5.62e-05	0.0535	CGGATGACCGGGTACTCCAGCGATATCC
Rv1675c_nonpal_1		antisense_aldA_642_from_start	17	37	+	4.69231	5.72e-05	0.215	CTGGAGGTGACGATGTTGACA
Rv3133c_nonpal_1		antisense_PPE24_1270_to_stop	4	18	-	11.1449	5.98e-05	0.081	GGTGGCTTTAGTCTA
Rv3133c_nonpal_1		antisense_PPE24_1345_to_stop	4	18	-	11.1449	5.98e-05	0.081	GGTGGCTTTAGTCTA
Rv3133c_nonpal_1		antisense_PPE24_1570_to_stop	4	18	-	11.1449	5.98e-05	0.081	GGTGGCTTTAGTCTA
Rv2359_nonpal_1		sense_Rv1461_552_from_start	3	30	+	-2.82692	5.99e-05	0.0306	TCAAGGAATATTTCGGTACAGTAATCCC
Rv3488_pal_1		sense_fadE7_118_to_stop	9	16	+	11.5588	6.08e-05	0.0364	GGATATCG
Rv3488_pal_1		sense_fadE7_118_to_stop	9	16	-	11.5588	6.08e-05	0.0364	CGATATCC
Rv3488_pal_1		antisense_fadE7_121_to_stop	22	29	+	11.5588	6.08e-05	0.0364	CGATATCC
Rv3488_pal_1		antisense_fadE7_121_to_stop	22	29	-	11.5588	6.08e-05	0.0364	GGATATCG
Rv1353c_nonpal_1		antisense_Rv1461_559_from_start	15	29	+	10.9697	6.22e-05	0.0735	GCAGGGATTACTGTA
Rv1353c_nonpal_1		sense_Rv1461_552_from_start	19	33	-	10.9697	6.22e-05	0.0735	GCAGGGATTACTGTA
Rv0757_nonpal_1		sense_Rv0674_10_to_stop	14	34	-	10.9241	6.25e-05	0.199	TCACTCATGTCACCTCCAGGA
Rv2642_nonpal_1		sense_accA1_598_from_start	4	28	-	8.73256	6.32e-05	0.0758	AAACCGCTCCAGGAATAGCGTATCG
Rv2642_nonpal_1		antisense_accA1_595_from_start	10	34	+	8.73256	6.32e-05	0.0758	AAACCGCTCCAGGAATAGCGTATCG
Rv3849_nonpal_2		antisense_cobK_311_from_start	6	33	+	2.76744	6.42e-05	0.155	GCGATGATGGCGGTACCGGGATCCCACG
Rv3574_nonpal_2		8499_up_of_Rv3186	4	31	-	-17.7692	6.82e-05	0.0291	AGTACACCAATCGGTTTACTGTAGGAGG
Rv3574_nonpal_2		3353_up_of_Rv3179	4	31	-	-17.7692	6.82e-05	0.0291	AGTACACCAATCGGTTTACTGTAGGAGG
Rv3574_nonpal_2		10034_up_of_Rv3188	4	31	-	-17.7692	6.82e-05	0.0291	AGTACACCAATCGGTTTACTGTAGGAGG
Rv3574_nonpal_2		13071_down_of_Rv3190c	4	31	-	-17.7692	6.82e-05	0.0291	AGTACACCAATCGGTTTACTGTAGGAGG
Rv3574_nonpal_2		4992_down_of_Rv3180c	4	31	-	-17.7692	6.82e-05	0.0291	AGTACACCAATCGGTTTACTGTAGGAGG
Rv0135c_nonpal_2		antisense_rocA_790_to_stop	7	34	+	-4.48936	6.98e-05	0.159	TATGGTAGCGGCCGATATTGGTACCCAC
Rv0158_nonpal_1		antisense_pyrC_541_to_stop	7	31	+	4.00943	7.01e-05	0.114	TGACCTCGGCGGTGATCGAAATACC
Rv0022c_nonpal_1		antisense_pyrC_541_to_stop	23	37	+	11.0959	7.09e-05	0.141	CGAAATACCCTGGTC
Rv0022c_nonpal_1		sense_pyrC_548_to_stop	11	25	-	11.0959	7.09e-05	0.141	CGAAATACCCTGGTC
Rv0047c_nonpal_1		10_up_of_Rv1866	20	34	-	11.0625	7.2e-05	0.212	ACCATATCGGTGCCT
Rv3488_pal_2		antisense_aldA_642_from_start	27	34	+	12.4767	7.31e-05	0.0678	CGATGTTG
Rv3488_pal_2		antisense_aldA_642_from_start	27	34	-	12.4767	7.31e-05	0.0678	CAACATCG
Rv1473A_nonpal_2		1662_up_of_Rv2018	33	40	+	11.9315	7.34e-05	0.066	CAAGATCG
Rv0818_pal_1		sense_PPE24_1577_to_stop	8	23	+	10.5833	7.36e-05	0.0189	GATACCCGCGGGTATC
Rv0818_pal_1		sense_PPE24_1352_to_stop	8	23	+	10.5833	7.36e-05	0.0189	GATACCCGCGGGTATC
Rv0818_pal_1		sense_PPE24_1277_to_stop	8	23	+	10.5833	7.36e-05	0.0189	GATACCCGCGGGTATC
Rv0818_pal_1		sense_PPE24_1352_to_stop	8	23	-	10.5833	7.36e-05	0.0189	GATACCCGCGGGTATC
Rv0818_pal_1		sense_PPE24_1577_to_stop	8	23	-	10.5833	7.36e-05	0.0189	GATACCCGCGGGTATC
Rv0818_pal_1		sense_PPE24_1277_to_stop	8	23	-	10.5833	7.36e-05	0.0189	GATACCCGCGGGTATC
Rv0818_pal_1		antisense_PPE24_1570_to_stop	25	40	+	10.5833	7.36e-05	0.0189	GATACCCGCGGGTATC
Rv0818_pal_1		antisense_PPE24_1270_to_stop	25	40	+	10.5833	7.36e-05	0.0189	GATACCCGCGGGTATC
Rv0818_pal_1		antisense_PPE24_1345_to_stop	25	40	+	10.5833	7.36e-05	0.0189	GATACCCGCGGGTATC
Rv0818_pal_1		antisense_PPE24_1345_to_stop	25	40	-	10.5833	7.36e-05	0.0189	GATACCCGCGGGTATC
Rv0818_pal_1		antisense_PPE24_1270_to_stop	25	40	-	10.5833	7.36e-05	0.0189	GATACCCGCGGGTATC
Rv0818_pal_1		antisense_PPE24_1570_to_stop	25	40	-	10.5833	7.36e-05	0.0189	GATACCCGCGGGTATC
Rv1404_pal_1		1662_up_of_Rv2018	22	34	+	10.8125	7.52e-05	0.117	TGAAATTGATACA
Rv1404_pal_1		1662_up_of_Rv2018	22	34	-	10.8125	7.52e-05	0.117	TGTATCAATTTCA
Rv0767c_nonpal_2		sense_PE_PGRS57_112_from_start	9	29	+	10.443	7.64e-05	0.071	TGCGACCACGCAGGTGCTGGC
Rv0767c_nonpal_2		sense_PE_PGRS54_112_from_start	9	29	+	10.443	7.64e-05	0.071	TGCGACCACGCAGGTGCTGGC
Rv1816_pal_1		43_up_of_Rv3179	11	23	+	10.5655	7.75e-05	0.00995	AGTACACCGATCA
Rv1816_pal_1		5189_up_of_Rv3186	11	23	+	10.5655	7.75e-05	0.00995	AGTACACCGATCA
Rv1816_pal_1		1682_down_of_Rv3180c	11	23	+	10.5655	7.75e-05	0.00995	AGTACACCGATCA
Rv1816_pal_1		9761_down_of_Rv3190c	11	23	+	10.5655	7.75e-05	0.00995	AGTACACCGATCA
Rv1816_pal_1		6724_up_of_Rv3188	11	23	+	10.5655	7.75e-05	0.00995	AGTACACCGATCA
Rv1816_pal_1		6730_up_of_Rv3188	17	29	+	10.5655	7.75e-05	0.00995	AGTACACCGATCA
Rv1816_pal_1		49_up_of_Rv3179	17	29	+	10.5655	7.75e-05	0.00995	AGTACACCGATCA
Rv1816_pal_1		1688_down_of_Rv3180c	17	29	+	10.5655	7.75e-05	0.00995	AGTACACCGATCA
Rv1816_pal_1		9767_down_of_Rv3190c	17	29	+	10.5655	7.75e-05	0.00995	AGTACACCGATCA
Rv1816_pal_1		5195_up_of_Rv3186	17	29	+	10.5655	7.75e-05	0.00995	AGTACACCGATCA
Rv1816_pal_1		9760_down_of_Rv3190c	19	31	+	10.5655	7.75e-05	0.00995	TGATCGGTGTACT
Rv1816_pal_1		42_up_of_Rv3179	19	31	+	10.5655	7.75e-05	0.00995	TGATCGGTGTACT
Rv1816_pal_1		5188_up_of_Rv3186	19	31	+	10.5655	7.75e-05	0.00995	TGATCGGTGTACT
Rv1816_pal_1		6723_up_of_Rv3188	19	31	+	10.5655	7.75e-05	0.00995	TGATCGGTGTACT
Rv1816_pal_1		1681_down_of_Rv3180c	19	31	+	10.5655	7.75e-05	0.00995	TGATCGGTGTACT
Rv1816_pal_1		1682_down_of_Rv3180c	11	23	-	10.5655	7.75e-05	0.00995	TGATCGGTGTACT
Rv1816_pal_1		6724_up_of_Rv3188	11	23	-	10.5655	7.75e-05	0.00995	TGATCGGTGTACT
Rv1816_pal_1		43_up_of_Rv3179	11	23	-	10.5655	7.75e-05	0.00995	TGATCGGTGTACT
Rv1816_pal_1		9761_down_of_Rv3190c	11	23	-	10.5655	7.75e-05	0.00995	TGATCGGTGTACT
Rv1816_pal_1		5189_up_of_Rv3186	11	23	-	10.5655	7.75e-05	0.00995	TGATCGGTGTACT
Rv1816_pal_1		1675_down_of_Rv3180c	25	37	+	10.5655	7.75e-05	0.00995	TGATCGGTGTACT
Rv1816_pal_1		9754_down_of_Rv3190c	25	37	+	10.5655	7.75e-05	0.00995	TGATCGGTGTACT
Rv1816_pal_1		5182_up_of_Rv3186	25	37	+	10.5655	7.75e-05	0.00995	TGATCGGTGTACT
Rv1816_pal_1		6717_up_of_Rv3188	25	37	+	10.5655	7.75e-05	0.00995	TGATCGGTGTACT
Rv1816_pal_1		36_up_of_Rv3179	25	37	+	10.5655	7.75e-05	0.00995	TGATCGGTGTACT
Rv1816_pal_1		9767_down_of_Rv3190c	17	29	-	10.5655	7.75e-05	0.00995	TGATCGGTGTACT
Rv1816_pal_1		6730_up_of_Rv3188	17	29	-	10.5655	7.75e-05	0.00995	TGATCGGTGTACT
Rv1816_pal_1		1688_down_of_Rv3180c	17	29	-	10.5655	7.75e-05	0.00995	TGATCGGTGTACT
Rv1816_pal_1		49_up_of_Rv3179	17	29	-	10.5655	7.75e-05	0.00995	TGATCGGTGTACT
Rv1816_pal_1		5195_up_of_Rv3186	17	29	-	10.5655	7.75e-05	0.00995	TGATCGGTGTACT
Rv1816_pal_1		9760_down_of_Rv3190c	19	31	-	10.5655	7.75e-05	0.00995	AGTACACCGATCA
Rv1816_pal_1		1681_down_of_Rv3180c	19	31	-	10.5655	7.75e-05	0.00995	AGTACACCGATCA
Rv1816_pal_1		42_up_of_Rv3179	19	31	-	10.5655	7.75e-05	0.00995	AGTACACCGATCA
Rv1816_pal_1		6723_up_of_Rv3188	19	31	-	10.5655	7.75e-05	0.00995	AGTACACCGATCA
Rv1816_pal_1		5188_up_of_Rv3186	19	31	-	10.5655	7.75e-05	0.00995	AGTACACCGATCA
Rv1816_pal_1		9754_down_of_Rv3190c	25	37	-	10.5655	7.75e-05	0.00995	AGTACACCGATCA
Rv1816_pal_1		5182_up_of_Rv3186	25	37	-	10.5655	7.75e-05	0.00995	AGTACACCGATCA
Rv1816_pal_1		6717_up_of_Rv3188	25	37	-	10.5655	7.75e-05	0.00995	AGTACACCGATCA
Rv1816_pal_1		36_up_of_Rv3179	25	37	-	10.5655	7.75e-05	0.00995	AGTACACCGATCA
Rv1816_pal_1		1675_down_of_Rv3180c	25	37	-	10.5655	7.75e-05	0.00995	AGTACACCGATCA
Rv3488_nonpal_1		antisense_aldA_642_from_start	27	40	-	9.94118	7.82e-05	0.0486	CGTTGTCAACATCG
Rv1473A_nonpal_1		sense_rocA_797_to_stop	19	32	-	8.82192	8.02e-05	0.0645	GGCCGATATTGGTA
Rv1473A_nonpal_1		antisense_rocA_790_to_stop	16	29	+	8.82192	8.02e-05	0.0645	GGCCGATATTGGTA
Rv0880_nonpal_1		antisense_rocA_790_to_stop	1	24	-	6.4	8.02e-05	0.138	ATATCGGCCGCTACCATAGCTATC
Rv2788_pal_1		sense_Rv2963_537_to_stop	9	30	+	9.47778	8.06e-05	0.022	GCGGCATGGGTACCCGAATCGT
Rv2788_pal_1		antisense_Rv2963_530_to_stop	18	39	+	9.47778	8.06e-05	0.022	ACGATTCGGGTACCCATGCCGC
Rv2788_pal_1		sense_Rv2963_537_to_stop	9	30	-	9.47778	8.06e-05	0.022	ACGATTCGGGTACCCATGCCGC
Rv2788_pal_1		antisense_Rv2963_530_to_stop	18	39	-	9.47778	8.06e-05	0.022	GCGGCATGGGTACCCGAATCGT
Rv2989_nonpal_1		sense_Rv2038c_183_from_start	10	30	-	10.7368	8.12e-05	0.259	CGATCCGGATACGCCCACAGT
Rv1994c_pal_1		sense_metA_384_from_start	3	17	+	10.7568	8.16e-05	0.102	GCTCAAGATTTCCGC
Rv1994c_pal_1		sense_metA_384_from_start	3	17	-	10.7568	8.16e-05	0.102	GCGGAAATCTTGAGC
Rv3488_pal_1		antisense_gca_467_from_start	19	26	+	9.91176	8.45e-05	0.0364	TGATATTG
Rv3488_pal_1		sense_gca_460_from_start	22	29	+	9.91176	8.45e-05	0.0364	CAATATCA
Rv3488_pal_1		antisense_gca_467_from_start	19	26	-	9.91176	8.45e-05	0.0364	CAATATCA
Rv3488_pal_1		sense_gca_460_from_start	22	29	-	9.91176	8.45e-05	0.0364	TGATATTG
Rv1956_pal_1		sense_fadE7_118_to_stop	9	16	+	11.1279	8.49e-05	0.051	GGATATCG
Rv1956_pal_1		sense_fadE7_118_to_stop	9	16	-	11.1279	8.49e-05	0.051	CGATATCC
Rv1956_pal_1		antisense_fadE7_121_to_stop	22	29	+	11.1279	8.49e-05	0.051	CGATATCC
Rv1956_pal_1		antisense_fadE7_121_to_stop	22	29	-	11.1279	8.49e-05	0.051	GGATATCG
Rv1956_nonpal_1		antisense_rocA_790_to_stop	5	25	-	9.77907	8.93e-05	0.135	AATATCGGCCGCTACCATAGC
Rv1033c_nonpal_1		3353_up_of_Rv3179	22	36	-	9.97468	9e-05	0.0387	CACAAAGTACACCAA
Rv1033c_nonpal_1		4992_down_of_Rv3180c	22	36	-	9.97468	9e-05	0.0387	CACAAAGTACACCAA
Rv1033c_nonpal_1		13071_down_of_Rv3190c	22	36	-	9.97468	9e-05	0.0387	CACAAAGTACACCAA
Rv1033c_nonpal_1		10034_up_of_Rv3188	22	36	-	9.97468	9e-05	0.0387	CACAAAGTACACCAA
Rv1033c_nonpal_1		8499_up_of_Rv3186	22	36	-	9.97468	9e-05	0.0387	CACAAAGTACACCAA
Rv1033c_nonpal_1		13078_down_of_Rv3190c	12	26	+	9.97468	9e-05	0.0387	CACAAAGTACACCAA
Rv1033c_nonpal_1		4999_down_of_Rv3180c	12	26	+	9.97468	9e-05	0.0387	CACAAAGTACACCAA
Rv1033c_nonpal_1		10041_up_of_Rv3188	12	26	+	9.97468	9e-05	0.0387	CACAAAGTACACCAA
Rv1033c_nonpal_1		8506_up_of_Rv3186	12	26	+	9.97468	9e-05	0.0387	CACAAAGTACACCAA
Rv1033c_nonpal_1		3360_up_of_Rv3179	12	26	+	9.97468	9e-05	0.0387	CACAAAGTACACCAA
Rv1353c_pal_1		4992_down_of_Rv3180c	7	17	+	10.6061	9.11e-05	0.0479	CCTACAGTAAA
Rv1353c_pal_1		8499_up_of_Rv3186	7	17	+	10.6061	9.11e-05	0.0479	CCTACAGTAAA
Rv1353c_pal_1		3353_up_of_Rv3179	7	17	+	10.6061	9.11e-05	0.0479	CCTACAGTAAA
Rv1353c_pal_1		13071_down_of_Rv3190c	7	17	+	10.6061	9.11e-05	0.0479	CCTACAGTAAA
Rv1353c_pal_1		10034_up_of_Rv3188	7	17	+	10.6061	9.11e-05	0.0479	CCTACAGTAAA
Rv1353c_pal_1		4992_down_of_Rv3180c	7	17	-	10.6061	9.11e-05	0.0479	TTTACTGTAGG
Rv1353c_pal_1		10034_up_of_Rv3188	7	17	-	10.6061	9.11e-05	0.0479	TTTACTGTAGG
Rv1353c_pal_1		13071_down_of_Rv3190c	7	17	-	10.6061	9.11e-05	0.0479	TTTACTGTAGG
Rv1353c_pal_1		8499_up_of_Rv3186	7	17	-	10.6061	9.11e-05	0.0479	TTTACTGTAGG
Rv1353c_pal_1		3353_up_of_Rv3179	7	17	-	10.6061	9.11e-05	0.0479	TTTACTGTAGG
Rv1776c_nonpal_1		sense_Rv2279_300_to_stop	21	26	+	10.3288	9.18e-05	0.283	ATCTCA
Rv1776c_nonpal_1		antisense_Rv2279_293_to_stop	22	27	-	10.3288	9.18e-05	0.283	ATCTCA
Rv2359_nonpal_1		antisense_PPE24_1345_to_stop	3	30	-	-4.43269	9.19e-05	0.0306	GGTATCACAATCGGTGGCTTTAGTCTAC
Rv2359_nonpal_1		antisense_PPE24_1270_to_stop	3	30	-	-4.43269	9.19e-05	0.0306	GGTATCACAATCGGTGGCTTTAGTCTAC
Rv2359_nonpal_1		antisense_PPE24_1570_to_stop	3	30	-	-4.43269	9.19e-05	0.0306	GGTATCACAATCGGTGGCTTTAGTCTAC
Rv0324_nonpal_1		antisense_cobK_311_from_start	7	14	+	11.3971	9.23e-05	0.0796	CGATGATG
Rv1219c_nonpal_2		antisense_cobK_311_from_start	10	37	+	-22.2735	9.87e-05	0.0797	TGATGGCGGTACCGGGATCCCACGGCGG
Rv1219c_nonpal_2		sense_cobK_304_from_start	11	38	-	-22.2735	9.87e-05	0.0797	TGATGGCGGTACCGGGATCCCACGGCGG
Rv2324_nonpal_2		antisense_cobK_311_from_start	7	21	-	10.5663	0.000102	0.123	GTACCGCCATCATCG
Rv1816_nonpal_1		sense_metA_384_from_start	9	25	+	10.4154	0.000103	0.146	GATTTCCGCTGATCTCG
Rv1816_nonpal_1		antisense_metA_391_from_start	23	39	-	10.4154	0.000103	0.146	GATTTCCGCTGATCTCG
Rv0691c_nonpal_1		93_up_of_lpqG	19	32	-	10.6562	0.000103	0.191	GGGTACTGGCATCG
Rv2788_pal_1		sense_metA_384_from_start	8	29	+	8.88889	0.000104	0.022	AGATTTCCGCTGATCTCGATAC
Rv2788_pal_1		antisense_metA_391_from_start	19	40	+	8.88889	0.000104	0.022	GTATCGAGATCAGCGGAAATCT
Rv2788_pal_1		sense_metA_384_from_start	8	29	-	8.88889	0.000104	0.022	GTATCGAGATCAGCGGAAATCT
Rv2788_pal_1		antisense_metA_391_from_start	19	40	-	8.88889	0.000104	0.022	AGATTTCCGCTGATCTCGATAC
Rv3246c_nonpal_1		sense_pks9_325_to_stop	11	30	+	9.77778	0.000105	0.074	ATCGTCTCCAGATGGCTATC
Rv1816_pal_2		antisense_pyrC_541_to_stop	16	24	+	11.137	0.000105	0.154	CGGTGATCG
Rv1816_pal_2		sense_pyrC_548_to_stop	24	32	+	11.137	0.000105	0.154	CGATCACCG
Rv1816_pal_2		antisense_pyrC_541_to_stop	16	24	-	11.137	0.000105	0.154	CGATCACCG
Rv1816_pal_2		sense_pyrC_548_to_stop	24	32	-	11.137	0.000105	0.154	CGGTGATCG
Rv2011c_nonpal_1		sense_bioB_253_to_stop	1	19	+	10.3286	0.000106	0.23	ACCCCGTTCGCCGACCTGG
Rv3736_nonpal_1		antisense_aldA_642_from_start	22	36	+	10.2609	0.000107	0.488	GGTGACGATGTTGAC
Rv0135c_nonpal_1		sense_rocA_797_to_stop	15	25	+	11.125	0.000107	0.242	TGGGTACCAAT
Rv0135c_nonpal_1		antisense_rocA_790_to_stop	23	33	-	11.125	0.000107	0.242	TGGGTACCAAT
Rv1049_nonpal_2		5189_up_of_Rv3186	12	26	+	10.48	0.000108	0.0228	GTACACCGATCAGTA
Rv1049_nonpal_2		6724_up_of_Rv3188	12	26	+	10.48	0.000108	0.0228	GTACACCGATCAGTA
Rv1049_nonpal_2		43_up_of_Rv3179	12	26	+	10.48	0.000108	0.0228	GTACACCGATCAGTA
Rv1049_nonpal_2		1682_down_of_Rv3180c	12	26	+	10.48	0.000108	0.0228	GTACACCGATCAGTA
Rv1049_nonpal_2		9761_down_of_Rv3190c	12	26	+	10.48	0.000108	0.0228	GTACACCGATCAGTA
Rv1049_nonpal_2		6730_up_of_Rv3188	18	32	+	10.48	0.000108	0.0228	GTACACCGATCAGTA
Rv1049_nonpal_2		1688_down_of_Rv3180c	18	32	+	10.48	0.000108	0.0228	GTACACCGATCAGTA
Rv1049_nonpal_2		5195_up_of_Rv3186	18	32	+	10.48	0.000108	0.0228	GTACACCGATCAGTA
Rv1049_nonpal_2		9767_down_of_Rv3190c	18	32	+	10.48	0.000108	0.0228	GTACACCGATCAGTA
Rv1049_nonpal_2		49_up_of_Rv3179	18	32	+	10.48	0.000108	0.0228	GTACACCGATCAGTA
Rv1049_nonpal_2		6723_up_of_Rv3188	16	30	-	10.48	0.000108	0.0228	GTACACCGATCAGTA
Rv1049_nonpal_2		9760_down_of_Rv3190c	16	30	-	10.48	0.000108	0.0228	GTACACCGATCAGTA
Rv1049_nonpal_2		42_up_of_Rv3179	16	30	-	10.48	0.000108	0.0228	GTACACCGATCAGTA
Rv1049_nonpal_2		5188_up_of_Rv3186	16	30	-	10.48	0.000108	0.0228	GTACACCGATCAGTA
Rv1049_nonpal_2		1681_down_of_Rv3180c	16	30	-	10.48	0.000108	0.0228	GTACACCGATCAGTA
Rv1049_nonpal_2		5182_up_of_Rv3186	22	36	-	10.48	0.000108	0.0228	GTACACCGATCAGTA
Rv1049_nonpal_2		6717_up_of_Rv3188	22	36	-	10.48	0.000108	0.0228	GTACACCGATCAGTA
Rv1049_nonpal_2		36_up_of_Rv3179	22	36	-	10.48	0.000108	0.0228	GTACACCGATCAGTA
Rv1049_nonpal_2		1675_down_of_Rv3180c	22	36	-	10.48	0.000108	0.0228	GTACACCGATCAGTA
Rv1049_nonpal_2		9754_down_of_Rv3190c	22	36	-	10.48	0.000108	0.0228	GTACACCGATCAGTA
Rv1994c_pal_1		sense_Rv1461_552_from_start	5	19	+	10.3378	0.000109	0.102	AAGGAATATTTCGGT
Rv1994c_pal_1		sense_Rv1461_552_from_start	5	19	-	10.3378	0.000109	0.102	ACCGAAATATTCCTT
Rv1049_nonpal_1		sense_mptA_23_from_start	5	19	+	10.4429	0.00011	0.268	TCCGAGCCATGCTCC
Rv1049_nonpal_1		37_up_of_Rv2172c	5	19	+	10.4429	0.00011	0.268	TCCGAGCCATGCTCC
Rv2011c_pal_1		antisense_aldA_642_from_start	24	38	+	10.25	0.00011	0.266	TGACGATGTTGACAA
Rv2011c_pal_1		antisense_aldA_642_from_start	24	38	-	10.25	0.00011	0.266	TTGTCAACATCGTCA
Rv2642_nonpal_1		antisense_Rv2963_530_to_stop	2	26	+	7.39535	0.00011	0.0883	AAGAAGCTCTGCCAGAACGATTCGG
Rv1353c_nonpal_1		49_up_of_Rv3179	1	15	-	10.2879	0.000111	0.0735	ATAACCGACACTGTA
Rv1353c_nonpal_1		9767_down_of_Rv3190c	1	15	-	10.2879	0.000111	0.0735	ATAACCGACACTGTA
Rv1353c_nonpal_1		5195_up_of_Rv3186	1	15	-	10.2879	0.000111	0.0735	ATAACCGACACTGTA
Rv1353c_nonpal_1		1688_down_of_Rv3180c	1	15	-	10.2879	0.000111	0.0735	ATAACCGACACTGTA
Rv1353c_nonpal_1		6730_up_of_Rv3188	1	15	-	10.2879	0.000111	0.0735	ATAACCGACACTGTA
Rv1473A_nonpal_1		antisense_aldA_642_from_start	24	37	+	7.93151	0.000111	0.0764	TGACGATGTTGACA
Rv2359_nonpal_1		sense_mmpL4_1184_to_stop	4	31	+	-5.24038	0.000113	0.0306	ATTTTGATGATTTCTGGAGACCAATTCG
Rv2359_nonpal_1		antisense_mmpL4_1187_to_stop	7	34	-	-5.24038	0.000113	0.0306	ATTTTGATGATTTCTGGAGACCAATTCG
Rv0472c_nonpal_1		10_up_of_Rv1866	20	30	-	7.875	0.000115	0.211	TATCGGTGCCT
Rv0576_nonpal_1		sense_PPE24_1277_to_stop	4	29	-	9.39773	0.000118	0.0531	GATTGTGATACCCGCGGGTATCGTCA
Rv0576_nonpal_1		sense_PPE24_1577_to_stop	4	29	-	9.39773	0.000118	0.0531	GATTGTGATACCCGCGGGTATCGTCA
Rv0576_nonpal_1		sense_PPE24_1352_to_stop	4	29	-	9.39773	0.000118	0.0531	GATTGTGATACCCGCGGGTATCGTCA
Rv3246c_nonpal_1		sense_mmpL4_1184_to_stop	17	36	+	9.54321	0.000119	0.074	CTGGAGACCAATTCGAAGCT
Rv3246c_nonpal_1		antisense_mmpL4_1187_to_stop	2	21	-	9.54321	0.000119	0.074	CTGGAGACCAATTCGAAGCT
Rv0023_nonpal_1		antisense_aldA_642_from_start	19	39	+	9.94366	0.00012	0.088	GGAGGTGACGATGTTGACAAC
Rv0273c_pal_1		antisense_aldA_642_from_start	23	38	+	10.2375	0.000122	0.239	GTGACGATGTTGACAA
Rv0273c_pal_1		antisense_aldA_642_from_start	23	38	-	10.2375	0.000122	0.239	TTGTCAACATCGTCAC
Rv1423_pal_1		sense_gca_460_from_start	5	16	+	10.3699	0.000126	0.127	CCGACATGCTGG
Rv1423_pal_1		sense_gca_460_from_start	5	16	-	10.3699	0.000126	0.127	CCAGCATGTCGG
Rv1219c_nonpal_1		antisense_Rv1251c_1309_from_start	24	38	+	9.77215	0.000127	0.586	CCTTCAAGCTGAACG
Rv0653c_nonpal_1		sense_pks6_424_from_start	4	22	+	9.22785	0.000129	0.0896	TGTGCGATAACAGCGTATC
Rv0653c_nonpal_1		sense_pks6_423_from_start	4	22	+	9.22785	0.000129	0.0896	TGTGCGATAACAGCGTATC
Rv0818_nonpal_1		sense_PPE24_1277_to_stop	3	23	-	6.96809	0.000131	0.149	GATACCCGCGGGTATCGTCAG
Rv0818_nonpal_1		sense_PPE24_1577_to_stop	3	23	-	6.96809	0.000131	0.149	GATACCCGCGGGTATCGTCAG
Rv0818_nonpal_1		sense_PPE24_1352_to_stop	3	23	-	6.96809	0.000131	0.149	GATACCCGCGGGTATCGTCAG
Rv3557c_nonpal_1		10041_up_of_Rv3188	17	36	+	-0.951923	0.000132	0.0457	AGTACACCAATCGGTTTACT
Rv3557c_nonpal_1		13078_down_of_Rv3190c	17	36	+	-0.951923	0.000132	0.0457	AGTACACCAATCGGTTTACT
Rv3557c_nonpal_1		4999_down_of_Rv3180c	17	36	+	-0.951923	0.000132	0.0457	AGTACACCAATCGGTTTACT
Rv3557c_nonpal_1		3360_up_of_Rv3179	17	36	+	-0.951923	0.000132	0.0457	AGTACACCAATCGGTTTACT
Rv3557c_nonpal_1		8506_up_of_Rv3186	17	36	+	-0.951923	0.000132	0.0457	AGTACACCAATCGGTTTACT
Rv3557c_nonpal_1		13071_down_of_Rv3190c	12	31	-	-0.951923	0.000132	0.0457	AGTACACCAATCGGTTTACT
Rv3557c_nonpal_1		8499_up_of_Rv3186	12	31	-	-0.951923	0.000132	0.0457	AGTACACCAATCGGTTTACT
Rv3557c_nonpal_1		10034_up_of_Rv3188	12	31	-	-0.951923	0.000132	0.0457	AGTACACCAATCGGTTTACT
Rv3557c_nonpal_1		3353_up_of_Rv3179	12	31	-	-0.951923	0.000132	0.0457	AGTACACCAATCGGTTTACT
Rv3557c_nonpal_1		4992_down_of_Rv3180c	12	31	-	-0.951923	0.000132	0.0457	AGTACACCAATCGGTTTACT
Rv2021c_nonpal_1		sense_bioB_253_to_stop	2	22	-	9.40964	0.000135	0.0539	CCTCCAGGTCGGCGAACGGGG
Rv0576_nonpal_1		sense_PPE24_1577_to_stop	2	27	+	9.09091	0.000138	0.0531	GCTGACGATACCCGCGGGTATCACAA
Rv0576_nonpal_1		sense_PPE24_1352_to_stop	2	27	+	9.09091	0.000138	0.0531	GCTGACGATACCCGCGGGTATCACAA
Rv0576_nonpal_1		sense_PPE24_1277_to_stop	2	27	+	9.09091	0.000138	0.0531	GCTGACGATACCCGCGGGTATCACAA
Rv0324_nonpal_1		antisense_aldA_642_from_start	24	31	+	11.1471	0.000139	0.0796	TGACGATG
Rv3557c_nonpal_1		antisense_frdA_787_from_start	20	39	-	-1.17308	0.000142	0.0457	AAGACGGCTACCGCTACCTC
Rv1353c_nonpal_1		antisense_frdA_787_from_start	23	37	+	9.9697	0.000143	0.083	GTAGCGGTAGCCGTC
Rv3488_nonpal_1		sense_gca_460_from_start	16	29	+	8.42647	0.000143	0.0691	GCGTATCAATATCA
Rv3488_nonpal_1		antisense_gca_467_from_start	19	32	-	8.42647	0.000143	0.0691	GCGTATCAATATCA
Rv2250c_nonpal_1		antisense_PPE34_1661_from_start	2	11	+	10.4783	0.000146	0.184	CACTGTCACG
Rv2250c_nonpal_1		sense_PPE34_1664_from_start	27	36	-	10.4783	0.000146	0.184	CACTGTCACG
Rv2250c_nonpal_1		sense_PPE34_1439_from_start	27	36	-	10.4783	0.000146	0.184	CACTGTCACG
Rv2250c_nonpal_1		sense_PPE34_3066_to_stop	27	36	-	10.4783	0.000146	0.184	CACTGTCACG
Rv0678_nonpal_1		antisense_mmpL4_1187_to_stop	22	36	-	9.84375	0.000148	0.112	GGATTTTGATGATTT
Rv0678_nonpal_1		sense_mmpL4_1184_to_stop	2	16	+	9.84375	0.000148	0.112	GGATTTTGATGATTT
Rv1255c_nonpal_1		antisense_Rv1461_472_from_start	5	24	+	8.49425	0.00015	0.23	GACTCCTTGAGCCTCCAGAT
Rv1255c_nonpal_1		sense_Rv1461_475_from_start	14	33	-	8.49425	0.00015	0.23	GACTCCTTGAGCCTCCAGAT
Rv1353c_nonpal_2		93_up_of_lpqG	2	22	-	-21.1453	0.00015	0.136	ATCGACGGGCCCTACAATGCG
Rv0678_pal_1		antisense_Rv0370c_389_from_start	3	9	+	10.5147	0.000152	0.358	TCGATGA
Rv0678_pal_1		antisense_Rv0370c_389_from_start	3	9	-	10.5147	0.000152	0.358	TCATCGA
Rv1423_nonpal_1		sense_gca_460_from_start	6	16	+	9.76812	0.000153	0.156	CGACATGCTGG
Rv1473A_nonpal_2		antisense_Rv1461_472_from_start	31	38	-	10.589	0.000154	0.066	CCAGATCA
Rv1473A_nonpal_2		sense_Rv0674_10_to_stop	32	39	-	10.589	0.000154	0.066	CCAGATCA
Rv0081_pal_1		antisense_aldA_642_from_start	23	38	+	9.2	0.000154	0.146	GTGACGATGTTGACAA
Rv0081_pal_1		antisense_aldA_642_from_start	23	38	-	9.2	0.000154	0.146	TTGTCAACATCGTCAC
Rv0653c_nonpal_1		sense_fadE7_118_to_stop	5	23	+	8.8481	0.000155	0.0896	AACGGGATATCGCTGGAGT
Rv0653c_nonpal_1		antisense_fadE7_121_to_stop	15	33	-	8.8481	0.000155	0.0896	AACGGGATATCGCTGGAGT
Rv0047c_nonpal_1		antisense_Rv2279_293_to_stop	6	20	-	10.0312	0.000157	0.212	TACACATCGATCCGG
Rv0678_nonpal_1		sense_mmpL4_1184_to_stop	26	40	-	9.75	0.000158	0.112	AAATAGCTTCGAATT
Rv2250c_nonpal_2		sense_fadE7_118_to_stop	6	33	-	-36.1624	0.000159	0.193	ATGACCGGGTACTCCAGCGATATCCCGT
Rv2250c_nonpal_2		antisense_fadE7_121_to_stop	5	32	+	-36.1624	0.000159	0.193	ATGACCGGGTACTCCAGCGATATCCCGT
Rv0653c_nonpal_1		antisense_pyrC_541_to_stop	21	39	+	8.78481	0.00016	0.0896	ATCGAAATACCCTGGTCCT
Rv0653c_nonpal_1		sense_pyrC_548_to_stop	9	27	-	8.78481	0.00016	0.0896	ATCGAAATACCCTGGTCCT
Rv2021c_nonpal_1		antisense_aldA_642_from_start	18	38	+	9.07229	0.000161	0.0539	TGGAGGTGACGATGTTGACAA
Rv0117_nonpal_1		8506_up_of_Rv3186	7	33	+	-1.71154	0.000162	0.073	CAAAGCACAAAGTACACCAATCGGTTT
Rv0117_nonpal_1		10041_up_of_Rv3188	7	33	+	-1.71154	0.000162	0.073	CAAAGCACAAAGTACACCAATCGGTTT
Rv0117_nonpal_1		4999_down_of_Rv3180c	7	33	+	-1.71154	0.000162	0.073	CAAAGCACAAAGTACACCAATCGGTTT
Rv0117_nonpal_1		3360_up_of_Rv3179	7	33	+	-1.71154	0.000162	0.073	CAAAGCACAAAGTACACCAATCGGTTT
Rv0117_nonpal_1		13078_down_of_Rv3190c	7	33	+	-1.71154	0.000162	0.073	CAAAGCACAAAGTACACCAATCGGTTT
Rv3133c_pal_1		antisense_PPE24_1270_to_stop	3	18	+	10.1233	0.000162	0.114	GTAGACTAAAGCCACC
Rv3133c_pal_1		antisense_PPE24_1345_to_stop	3	18	+	10.1233	0.000162	0.114	GTAGACTAAAGCCACC
Rv3133c_pal_1		antisense_PPE24_1570_to_stop	3	18	+	10.1233	0.000162	0.114	GTAGACTAAAGCCACC
Rv3133c_pal_1		antisense_PPE24_1345_to_stop	3	18	-	10.1233	0.000162	0.114	GGTGGCTTTAGTCTAC
Rv3133c_pal_1		antisense_PPE24_1270_to_stop	3	18	-	10.1233	0.000162	0.114	GGTGGCTTTAGTCTAC
Rv3133c_pal_1		antisense_PPE24_1570_to_stop	3	18	-	10.1233	0.000162	0.114	GGTGGCTTTAGTCTAC
Rv0022c_nonpal_1		1662_up_of_Rv2018	16	30	-	9.79452	0.000163	0.141	TCAATTTCACTGGAG
Rv3574_nonpal_1		sense_fadE7_118_to_stop	2	16	+	9.45588	0.000165	0.255	GGCAACGGGATATCG
Rv3574_nonpal_1		antisense_fadE7_121_to_stop	22	36	-	9.45588	0.000165	0.255	GGCAACGGGATATCG
Rv1423_nonpal_1		36_up_of_Rv3179	2	12	+	9.63768	0.000166	0.156	GGGCACGCCGA
Rv1423_nonpal_1		6717_up_of_Rv3188	2	12	+	9.63768	0.000166	0.156	GGGCACGCCGA
Rv1423_nonpal_1		9754_down_of_Rv3190c	2	12	+	9.63768	0.000166	0.156	GGGCACGCCGA
Rv1423_nonpal_1		5182_up_of_Rv3186	2	12	+	9.63768	0.000166	0.156	GGGCACGCCGA
Rv1423_nonpal_1		1675_down_of_Rv3180c	2	12	+	9.63768	0.000166	0.156	GGGCACGCCGA
Rv0324_pal_1		antisense_pyrC_541_to_stop	13	24	+	9.71605	0.000167	0.218	CGGCGGTGATCG
Rv0324_pal_1		antisense_pyrC_541_to_stop	13	24	-	9.71605	0.000167	0.218	CGATCACCGCCG
Rv0324_pal_1		sense_pyrC_548_to_stop	24	35	+	9.71605	0.000167	0.218	CGATCACCGCCG
Rv0324_pal_1		sense_pyrC_548_to_stop	24	35	-	9.71605	0.000167	0.218	CGGCGGTGATCG
Rv1353c_pal_1		sense_Rv1461_552_from_start	17	27	+	9.36364	0.000167	0.0627	GGTACAGTAAT
Rv1353c_pal_1		antisense_Rv1461_559_from_start	21	31	+	9.36364	0.000167	0.0627	ATTACTGTACC
Rv1353c_pal_1		sense_Rv1461_552_from_start	17	27	-	9.36364	0.000167	0.0627	ATTACTGTACC
Rv1353c_pal_1		antisense_Rv1461_559_from_start	21	31	-	9.36364	0.000167	0.0627	GGTACAGTAAT
Rv1994c_nonpal_1		antisense_Rv2963_530_to_stop	13	27	+	9.73973	0.000168	0.148	CCAGAACGATTCGGG
Rv1994c_nonpal_1		sense_Rv2963_537_to_stop	21	35	-	9.73973	0.000168	0.148	CCAGAACGATTCGGG
Rv1994c_nonpal_1		sense_Rv1461_552_from_start	5	19	-	9.72603	0.00017	0.148	ACCGAAATATTCCTT
Rv0081_pal_1		93_up_of_lpqG	6	21	+	9.01333	0.000171	0.146	TTGTAGGGCCCGTCGA
Rv0081_pal_1		93_up_of_lpqG	6	21	-	9.01333	0.000171	0.146	TCGACGGGCCCTACAA
Rv2011c_nonpal_1		sense_PE_PGRS54_112_from_start	5	23	-	9.67143	0.000174	0.23	ACCTGCGTGGTCGCACTGG
Rv2011c_nonpal_1		sense_PE_PGRS57_112_from_start	5	23	-	9.67143	0.000174	0.23	ACCTGCGTGGTCGCACTGG
Rv3066_nonpal_1		antisense_Rv1251c_1309_from_start	3	22	+	8.55172	0.000174	0.68	CGAGGTACAGCGGCTCCAGC
Rv0158_nonpal_1		sense_accA1_598_from_start	12	36	+	1.00943	0.000174	0.114	TATTCCTGGAGCGGTTTGTGTTGCG
Rv0158_nonpal_1		antisense_accA1_595_from_start	2	26	-	1.00943	0.000174	0.114	TATTCCTGGAGCGGTTTGTGTTGCG
Rv0653c_pal_1		sense_pyrC_548_to_stop	9	32	+	9.03797	0.000176	0.058	AGGACCAGGGTATTTCGATCACCG
Rv0653c_pal_1		antisense_pyrC_541_to_stop	16	39	+	9.03797	0.000176	0.058	CGGTGATCGAAATACCCTGGTCCT
Rv0653c_pal_1		sense_pyrC_548_to_stop	9	32	-	9.03797	0.000176	0.058	CGGTGATCGAAATACCCTGGTCCT
Rv0653c_pal_1		antisense_pyrC_541_to_stop	16	39	-	9.03797	0.000176	0.058	AGGACCAGGGTATTTCGATCACCG
Rv1816_pal_1		sense_Rv1278_1158_to_stop	22	34	+	9.57931	0.000176	0.0215	AGGTCGCTGACCT
Rv1816_pal_1		sense_Rv1278_1158_to_stop	22	34	-	9.57931	0.000176	0.0215	AGGTCAGCGACCT
Rv0576_nonpal_1		antisense_pks6_431_from_start	6	31	-	8.60227	0.000176	0.0531	CGTATCCAGATCGTGGGTTCACGAAT
Rv0576_nonpal_1		antisense_pks6_430_from_start	6	31	-	8.60227	0.000176	0.0531	CGTATCCAGATCGTGGGTTCACGAAT
Rv1359_nonpal_1		sense_fadE7_118_to_stop	8	35	+	0.0865385	0.000176	0.0615	GGGATATCGCTGGAGTACCCGGTCATCC
Rv1359_nonpal_1		antisense_fadE7_121_to_stop	3	30	-	0.0865385	0.000176	0.0615	GGGATATCGCTGGAGTACCCGGTCATCC
Rv0135c_pal_1		sense_rocA_797_to_stop	15	24	+	10.0938	0.000178	0.119	TGGGTACCAA
Rv0135c_pal_1		antisense_rocA_790_to_stop	24	33	+	10.0938	0.000178	0.119	TTGGTACCCA
Rv0135c_pal_1		sense_rocA_797_to_stop	15	24	-	10.0938	0.000178	0.119	TTGGTACCCA
Rv0135c_pal_1		antisense_rocA_790_to_stop	24	33	-	10.0938	0.000178	0.119	TGGGTACCAA
Rv3133c_nonpal_1		antisense_aldA_642_from_start	22	36	+	9.68116	0.000178	0.169	GGTGACGATGTTGAC
Rv0135c_nonpal_1		sense_cobK_304_from_start	24	34	+	10.6875	0.000181	0.242	CCGGTACCGCC
Rv0135c_nonpal_1		antisense_cobK_311_from_start	14	24	-	10.6875	0.000181	0.242	CCGGTACCGCC
Rv1556_pal_1		sense_PPE24_1352_to_stop	8	23	+	8.50526	0.000188	0.0694	GATACCCGCGGGTATC
Rv1556_pal_1		sense_PPE24_1577_to_stop	8	23	+	8.50526	0.000188	0.0694	GATACCCGCGGGTATC
Rv1556_pal_1		sense_PPE24_1277_to_stop	8	23	+	8.50526	0.000188	0.0694	GATACCCGCGGGTATC
Rv1556_pal_1		sense_PPE24_1577_to_stop	8	23	-	8.50526	0.000188	0.0694	GATACCCGCGGGTATC
Rv1556_pal_1		sense_PPE24_1352_to_stop	8	23	-	8.50526	0.000188	0.0694	GATACCCGCGGGTATC
Rv1556_pal_1		sense_PPE24_1277_to_stop	8	23	-	8.50526	0.000188	0.0694	GATACCCGCGGGTATC
Rv1556_pal_1		antisense_PPE24_1345_to_stop	25	40	+	8.50526	0.000188	0.0694	GATACCCGCGGGTATC
Rv1556_pal_1		antisense_PPE24_1570_to_stop	25	40	+	8.50526	0.000188	0.0694	GATACCCGCGGGTATC
Rv1556_pal_1		antisense_PPE24_1270_to_stop	25	40	+	8.50526	0.000188	0.0694	GATACCCGCGGGTATC
Rv1556_pal_1		antisense_PPE24_1270_to_stop	25	40	-	8.50526	0.000188	0.0694	GATACCCGCGGGTATC
Rv1556_pal_1		antisense_PPE24_1570_to_stop	25	40	-	8.50526	0.000188	0.0694	GATACCCGCGGGTATC
Rv1556_pal_1		antisense_PPE24_1345_to_stop	25	40	-	8.50526	0.000188	0.0694	GATACCCGCGGGTATC
Rv1359_nonpal_1		antisense_Rv2279_293_to_stop	2	29	+	-0.25	0.000194	0.0615	TGAACCGGATCGATGTGTACTGAGATCC
Rv1359_nonpal_1		sense_Rv1461_552_from_start	2	29	+	-0.25	0.000194	0.0615	TTCAAGGAATATTTCGGTACAGTAATCC
Rv3124_nonpal_1		sense_accA1_598_from_start	4	30	-	-2.875	0.000196	0.0698	ACAAACCGCTCCAGGAATAGCGTATCG
Rv3124_nonpal_1		antisense_accA1_595_from_start	8	34	+	-2.875	0.000196	0.0698	ACAAACCGCTCCAGGAATAGCGTATCG
Rv1473A_nonpal_1		antisense_mmpL4_1187_to_stop	26	39	-	6.24658	0.000196	0.118	CGCGGATTTTGATG
Rv0691c_pal_1		93_up_of_lpqG	20	31	+	9.84058	0.000196	0.0548	GATGCCAGTACC
Rv0691c_pal_1		93_up_of_lpqG	20	31	-	9.84058	0.000196	0.0548	GGTACTGGCATC
Rv0275c_nonpal_1		4999_down_of_Rv3180c	14	39	+	-0.692308	0.000197	0.0449	CAAAGTACACCAATCGGTTTACTGTA
Rv0275c_nonpal_1		3360_up_of_Rv3179	14	39	+	-0.692308	0.000197	0.0449	CAAAGTACACCAATCGGTTTACTGTA
Rv0275c_nonpal_1		8506_up_of_Rv3186	14	39	+	-0.692308	0.000197	0.0449	CAAAGTACACCAATCGGTTTACTGTA
Rv0275c_nonpal_1		10041_up_of_Rv3188	14	39	+	-0.692308	0.000197	0.0449	CAAAGTACACCAATCGGTTTACTGTA
Rv0275c_nonpal_1		13078_down_of_Rv3190c	14	39	+	-0.692308	0.000197	0.0449	CAAAGTACACCAATCGGTTTACTGTA
Rv0275c_nonpal_1		4992_down_of_Rv3180c	9	34	-	-0.692308	0.000197	0.0449	CAAAGTACACCAATCGGTTTACTGTA
Rv0275c_nonpal_1		10034_up_of_Rv3188	9	34	-	-0.692308	0.000197	0.0449	CAAAGTACACCAATCGGTTTACTGTA
Rv0275c_nonpal_1		3353_up_of_Rv3179	9	34	-	-0.692308	0.000197	0.0449	CAAAGTACACCAATCGGTTTACTGTA
Rv0275c_nonpal_1		13071_down_of_Rv3190c	9	34	-	-0.692308	0.000197	0.0449	CAAAGTACACCAATCGGTTTACTGTA
Rv0275c_nonpal_1		8499_up_of_Rv3186	9	34	-	-0.692308	0.000197	0.0449	CAAAGTACACCAATCGGTTTACTGTA
Rv2021c_nonpal_1		sense_Rv2038c_183_from_start	20	40	+	8.63855	0.0002	0.0539	TATCCGGATCGGCGAGCGCGA
Rv0465c_nonpal_1		sense_gca_460_from_start	11	34	+	-2.63218	0.0002	0.319	TGCTGGCGTATCAATATCACAAGT
Rv0465c_nonpal_1		antisense_gca_467_from_start	14	37	-	-2.63218	0.0002	0.319	TGCTGGCGTATCAATATCACAAGT
Rv0081_pal_1		antisense_mmpL4_1187_to_stop	25	40	+	8.70667	0.0002	0.146	TCATCAAAATCCGCGA
Rv0081_pal_1		antisense_mmpL4_1187_to_stop	25	40	-	8.70667	0.0002	0.146	TCGCGGATTTTGATGA
Rv3246c_nonpal_1		sense_Rv1461_552_from_start	9	28	+	8.50617	0.000203	0.0747	AATATTTCGGTACAGTAATC
Rv3246c_nonpal_1		antisense_Rv1461_559_from_start	20	39	-	8.50617	0.000203	0.0747	AATATTTCGGTACAGTAATC
Rv2506_nonpal_1		antisense_PPE34_1661_from_start	22	40	+	6.19149	0.000205	0.325	GGAATCCGGGGAAAAATGG
Rv0324_nonpal_1		93_up_of_lpqG	16	23	+	10.7059	0.000206	0.0796	CGTCGATG
Rv0818_nonpal_1		sense_cobK_304_from_start	16	36	+	5.68085	0.000206	0.149	GTGGGATCCCGGTACCGCCAT
Rv0818_nonpal_1		antisense_cobK_311_from_start	12	32	-	5.68085	0.000206	0.149	GTGGGATCCCGGTACCGCCAT
Rv0576_nonpal_1		antisense_Rv1461_559_from_start	10	35	+	8.22727	0.000211	0.0531	CGCCGGCAGGGATTACTGTACCGAAA
Rv0576_nonpal_1		sense_Rv1461_552_from_start	13	38	-	8.22727	0.000211	0.0531	CGCCGGCAGGGATTACTGTACCGAAA
Rv0081_nonpal_2		10_up_of_Rv1866	19	40	+	-11.5865	0.000212	0.162	GAGGCACCGATATGGTGACACG
Rv2009_nonpal_1		sense_pyrC_548_to_stop	4	24	+	7.79747	0.000214	0.279	GGCTAAGGACCAGGGTATTTC
Rv3249c_nonpal_1		antisense_aldA_642_from_start	22	32	-	9.76562	0.000214	0.47	ACATCGTCACC
Rv3849_nonpal_1		sense_pks9_325_to_stop	29	40	+	9.76712	0.000215	0.549	TCGGTTTGCCCG
Rv1404_nonpal_1		antisense_Rv1461_559_from_start	2	27	-	7.9875	0.000219	0.0347	CAGTAATCCCTGCCGGCGATAATAAG
Rv0967_nonpal_2		sense_Rv2038c_183_from_start	19	39	-	-2.91489	0.00022	0.828	CGCGCTCGCCGATCCGGATAC
Rv0678_pal_2		sense_mmpL4_1184_to_stop	6	21	+	8.36	0.000221	0.217	TTTGATGATTTCTGGA
Rv0678_pal_2		antisense_mmpL4_1187_to_stop	17	32	+	8.36	0.000221	0.217	TCCAGAAATCATCAAA
Rv0678_pal_2		sense_mmpL4_1184_to_stop	6	21	-	8.36	0.000221	0.217	TCCAGAAATCATCAAA
Rv0678_pal_2		antisense_mmpL4_1187_to_stop	17	32	-	8.36	0.000221	0.217	TTTGATGATTTCTGGA
Rv0472c_nonpal_1		sense_gca_460_from_start	19	29	+	6.14423	0.000222	0.211	TATCAATATCA
Rv0472c_nonpal_1		antisense_gca_467_from_start	19	29	-	6.14423	0.000222	0.211	TATCAATATCA
Rv2011c_pal_1		antisense_Rv1251c_1309_from_start	24	38	+	9.33333	0.000228	0.276	CCTTCAAGCTGAACG
Rv2011c_pal_1		antisense_Rv1251c_1309_from_start	24	38	-	9.33333	0.000228	0.276	CGTTCAGCTTGAAGG
Rv0465c_nonpal_2		sense_pyrC_548_to_stop	7	34	-	2.13793	0.000229	0.559	GGCGGTGATCGAAATACCCTGGTCCTTA
Rv0302_nonpal_1		antisense_frdA_787_from_start	26	40	+	9.02899	0.000231	0.199	GCGGTAGCCGTCTTT
Rv2887_nonpal_1		sense_Rv1461_552_from_start	3	17	+	7.525	0.000232	0.519	TCAAGGAATATTTCG
Rv0117_nonpal_1		antisense_fadE7_121_to_stop	2	28	+	-3.04808	0.000233	0.0751	CGGATGACCGGGTACTCCAGCGATATC
Rv0117_nonpal_1		sense_fadE7_118_to_stop	10	36	-	-3.04808	0.000233	0.0751	CGGATGACCGGGTACTCCAGCGATATC
Rv3488_nonpal_1		sense_pks6_424_from_start	8	21	-	7.05882	0.000236	0.0788	ATACGCTGTTATCG
Rv3488_nonpal_1		sense_pks6_423_from_start	8	21	-	7.05882	0.000236	0.0788	ATACGCTGTTATCG
Rv3488_nonpal_1		antisense_pks6_430_from_start	27	40	+	7.05882	0.000236	0.0788	ATACGCTGTTATCG
Rv3488_nonpal_1		antisense_pks6_431_from_start	27	40	+	7.05882	0.000236	0.0788	ATACGCTGTTATCG
Rv3574_pal_1		sense_fadE7_118_to_stop	1	16	+	8.94203	0.000239	0.225	CGGCAACGGGATATCG
Rv3574_pal_1		sense_fadE7_118_to_stop	1	16	-	8.94203	0.000239	0.225	CGATATCCCGTTGCCG
Rv3574_pal_1		antisense_fadE7_121_to_stop	22	37	+	8.94203	0.000239	0.225	CGATATCCCGTTGCCG
Rv3574_pal_1		antisense_fadE7_121_to_stop	22	37	-	8.94203	0.000239	0.225	CGGCAACGGGATATCG
Rv2009_pal_1		antisense_fadE7_121_to_stop	2	30	+	7.33577	0.000241	0.0884	CGGATGACCGGGTACTCCAGCGATATCCC
Rv2009_pal_1		sense_fadE7_118_to_stop	8	36	+	7.33577	0.000241	0.0884	GGGATATCGCTGGAGTACCCGGTCATCCG
Rv2009_pal_1		antisense_fadE7_121_to_stop	2	30	-	7.33577	0.000241	0.0884	GGGATATCGCTGGAGTACCCGGTCATCCG
Rv2009_pal_1		sense_fadE7_118_to_stop	8	36	-	7.33577	0.000241	0.0884	CGGATGACCGGGTACTCCAGCGATATCCC
Rv1674c_pal_1		sense_mmpL4_1184_to_stop	17	38	+	7.1875	0.000242	0.0499	CTGGAGACCAATTCGAAGCTAT
Rv1674c_pal_1		sense_mmpL4_1184_to_stop	17	38	-	7.1875	0.000242	0.0499	ATAGCTTCGAATTGGTCTCCAG
Rv3246c_pal_1		antisense_mmpL4_1187_to_stop	3	18	+	9.23171	0.000243	0.069	GCTTCGAATTGGTCTC
Rv3246c_pal_1		antisense_mmpL4_1187_to_stop	3	18	-	9.23171	0.000243	0.069	GAGACCAATTCGAAGC
Rv3246c_pal_1		sense_mmpL4_1184_to_stop	20	35	+	9.23171	0.000243	0.069	GAGACCAATTCGAAGC
Rv3246c_pal_1		sense_mmpL4_1184_to_stop	20	35	-	9.23171	0.000243	0.069	GCTTCGAATTGGTCTC
Rv3488_pal_2		10_up_of_Rv1866	26	33	+	3.32558	0.000243	0.146	CGATATGG
Rv3488_pal_2		10_up_of_Rv1866	26	33	-	3.32558	0.000243	0.146	CCATATCG
Rv1990c_nonpal_1		93_up_of_lpqG	16	26	-	9.4	0.000244	0.64	TGGCATCGACG
Rv0494_nonpal_1		antisense_Rv1251c_1309_from_start	4	23	-	6.69136	0.000249	0.984	CGCTGGAGCCGCTGTACCTC
Rv0576_nonpal_1		antisense_rocA_790_to_stop	6	31	-	7.875	0.00025	0.0571	GGTACCAATATCGGCCGCTACCATAG
Rv1556_nonpal_1		sense_Rv2963_537_to_stop	16	32	-	4.74468	0.00025	0.182	GAACGATTCGGGTACCC
Rv1556_nonpal_1		antisense_Rv2963_530_to_stop	16	32	+	4.74468	0.00025	0.182	GAACGATTCGGGTACCC
Rv0324_nonpal_1		antisense_Rv2279_293_to_stop	9	16	-	10.5	0.000254	0.0796	CATCGATC
Rv0324_nonpal_1		sense_Rv2279_300_to_stop	32	39	+	10.5	0.000254	0.0796	CATCGATC
Rv3488_nonpal_2		1688_down_of_Rv3180c	4	31	-	-17.5532	0.000258	0.0931	ACTGATCGGTGTACTTATAACCGACACT
Rv3488_nonpal_2		6730_up_of_Rv3188	4	31	-	-17.5532	0.000258	0.0931	ACTGATCGGTGTACTTATAACCGACACT
Rv3488_nonpal_2		9767_down_of_Rv3190c	4	31	-	-17.5532	0.000258	0.0931	ACTGATCGGTGTACTTATAACCGACACT
Rv3488_nonpal_2		5195_up_of_Rv3186	4	31	-	-17.5532	0.000258	0.0931	ACTGATCGGTGTACTTATAACCGACACT
Rv3488_nonpal_2		49_up_of_Rv3179	4	31	-	-17.5532	0.000258	0.0931	ACTGATCGGTGTACTTATAACCGACACT
Rv0818_nonpal_1		sense_gca_460_from_start	2	22	-	5	0.000259	0.156	GATACGCCAGCATGTCGGTGG
Rv2359_nonpal_1		antisense_frdA_787_from_start	12	39	-	-8.57692	0.00026	0.0602	AAGACGGCTACCGCTACCTCCAGGATTA
Rv0081_nonpal_2		10_up_of_Rv1866	7	28	-	-12.4904	0.00026	0.162	TCGGTGCCTCCAGCAGAACAGC
Rv3124_nonpal_1		antisense_Rv2963_530_to_stop	1	27	-	-4.01923	0.000265	0.0827	CCCGAATCGTTCTGGCAGAGCTTCTTT
Rv1776c_nonpal_1		sense_pks6_423_from_start	6	11	-	9.80822	0.000269	0.415	ATCGCA
Rv1776c_nonpal_1		sense_pks6_424_from_start	6	11	-	9.80822	0.000269	0.415	ATCGCA
Rv0022c_nonpal_1		sense_treZ_467_to_stop	17	31	-	8.91781	0.000269	0.141	TGAAACGGGCTGGAG
Rv0022c_nonpal_1		877_up_of_treZ	17	31	-	8.91781	0.000269	0.141	TGAAACGGGCTGGAG
Rv0022c_nonpal_1		880_up_of_treZ	7	21	+	8.91781	0.000269	0.141	TGAAACGGGCTGGAG
Rv0022c_nonpal_1		antisense_treZ_470_to_stop	7	21	+	8.91781	0.000269	0.141	TGAAACGGGCTGGAG
Rv0022c_nonpal_1		antisense_treY_785_to_stop	7	21	+	8.91781	0.000269	0.141	TGAAACGGGCTGGAG
Rv0273c_nonpal_1		sense_pks6_423_from_start	3	27	-	8.275	0.000271	0.198	ATCTGGATACGCTGTTATCGCACAC
Rv0273c_nonpal_1		sense_pks6_424_from_start	3	27	-	8.275	0.000271	0.198	ATCTGGATACGCTGTTATCGCACAC
Rv3681c_nonpal_1		37_up_of_Rv2172c	2	21	-	7.3038	0.000272	0.179	CTGGAGCATGGCTCGGAGTA
Rv3681c_nonpal_1		sense_mptA_23_from_start	2	21	-	7.3038	0.000272	0.179	CTGGAGCATGGCTCGGAGTA
Rv1049_nonpal_2		sense_bioB_253_to_stop	26	40	-	8.85333	0.000272	0.0547	CGTCACCGACCGGCA
Rv3488_nonpal_1		antisense_gca_467_from_start	13	26	+	6.64706	0.000272	0.0788	GACTTGTGATATTG
Rv3488_nonpal_1		sense_gca_460_from_start	22	35	-	6.64706	0.000272	0.0788	GACTTGTGATATTG
Rv0880_nonpal_1		antisense_pyrC_541_to_stop	5	28	-	2.65263	0.000272	0.138	ATTTCGATCACCGCCGAGGTCACC
Rv2989_nonpal_2		antisense_aldA_642_from_start	25	39	+	6.94253	0.000275	0.991	GACGATGTTGACAAC
Rv0691c_pal_1		sense_PPE24_1577_to_stop	18	29	+	9.37681	0.000277	0.0548	GGTATCACAATC
Rv0691c_pal_1		sense_PPE24_1277_to_stop	18	29	+	9.37681	0.000277	0.0548	GGTATCACAATC
Rv0691c_pal_1		sense_PPE24_1352_to_stop	18	29	+	9.37681	0.000277	0.0548	GGTATCACAATC
Rv0691c_pal_1		antisense_PPE24_1345_to_stop	19	30	+	9.37681	0.000277	0.0548	GATTGTGATACC
Rv0691c_pal_1		antisense_PPE24_1270_to_stop	19	30	+	9.37681	0.000277	0.0548	GATTGTGATACC
Rv0691c_pal_1		antisense_PPE24_1570_to_stop	19	30	+	9.37681	0.000277	0.0548	GATTGTGATACC
Rv0691c_pal_1		sense_PPE24_1277_to_stop	18	29	-	9.37681	0.000277	0.0548	GATTGTGATACC
Rv0691c_pal_1		sense_PPE24_1352_to_stop	18	29	-	9.37681	0.000277	0.0548	GATTGTGATACC
Rv0691c_pal_1		sense_PPE24_1577_to_stop	18	29	-	9.37681	0.000277	0.0548	GATTGTGATACC
Rv0691c_pal_1		antisense_PPE24_1345_to_stop	19	30	-	9.37681	0.000277	0.0548	GGTATCACAATC
Rv0691c_pal_1		antisense_PPE24_1570_to_stop	19	30	-	9.37681	0.000277	0.0548	GGTATCACAATC
Rv0691c_pal_1		antisense_PPE24_1270_to_stop	19	30	-	9.37681	0.000277	0.0548	GGTATCACAATC
Rv0047c_nonpal_2		antisense_pks6_430_from_start	7	34	+	-23.0855	0.000279	0.126	TTCGTGAACCCACGATCTGGATACGCTG
Rv0047c_nonpal_2		antisense_pks6_431_from_start	7	34	+	-23.0855	0.000279	0.126	TTCGTGAACCCACGATCTGGATACGCTG
Rv3246c_pal_1		antisense_aldA_642_from_start	23	38	+	9.0122	0.00028	0.069	GTGACGATGTTGACAA
Rv3246c_pal_1		antisense_aldA_642_from_start	23	38	-	9.0122	0.00028	0.069	TTGTCAACATCGTCAC
Rv1049_nonpal_2		sense_Rv2038c_183_from_start	22	36	-	8.78667	0.000281	0.0547	GCTCGCCGATCCGGA
Rv0022c_pal_1		antisense_Rv2963_530_to_stop	2	23	+	8.47297	0.000282	0.109	AAGAAGCTCTGCCAGAACGATT
Rv0022c_pal_1		antisense_Rv2963_530_to_stop	2	23	-	8.47297	0.000282	0.109	AATCGTTCTGGCAGAGCTTCTT
Rv0324_nonpal_1		sense_metA_384_from_start	15	22	+	10.2647	0.000283	0.0796	CGCTGATC
Rv0324_nonpal_1		antisense_metA_391_from_start	26	33	-	10.2647	0.000283	0.0796	CGCTGATC
Rv0081_nonpal_1		antisense_aldA_642_from_start	22	36	+	7.6	0.000283	0.218	GGTGACGATGTTGAC
Rv1423_pal_1		9754_down_of_Rv3190c	1	12	+	9.17808	0.000284	0.127	GGGGCACGCCGA
Rv1423_pal_1		1675_down_of_Rv3180c	1	12	+	9.17808	0.000284	0.127	GGGGCACGCCGA
Rv1423_pal_1		6717_up_of_Rv3188	1	12	+	9.17808	0.000284	0.127	GGGGCACGCCGA
Rv1423_pal_1		5182_up_of_Rv3186	1	12	+	9.17808	0.000284	0.127	GGGGCACGCCGA
Rv1423_pal_1		36_up_of_Rv3179	1	12	+	9.17808	0.000284	0.127	GGGGCACGCCGA
Rv1423_pal_1		9754_down_of_Rv3190c	1	12	-	9.17808	0.000284	0.127	TCGGCGTGCCCC
Rv1423_pal_1		36_up_of_Rv3179	1	12	-	9.17808	0.000284	0.127	TCGGCGTGCCCC
Rv1423_pal_1		6717_up_of_Rv3188	1	12	-	9.17808	0.000284	0.127	TCGGCGTGCCCC
Rv1423_pal_1		1675_down_of_Rv3180c	1	12	-	9.17808	0.000284	0.127	TCGGCGTGCCCC
Rv1423_pal_1		5182_up_of_Rv3186	1	12	-	9.17808	0.000284	0.127	TCGGCGTGCCCC
Rv1359_nonpal_1		antisense_accA1_595_from_start	7	34	+	-1.65385	0.000286	0.068	CACAAACCGCTCCAGGAATAGCGTATCG
Rv1359_nonpal_1		sense_accA1_598_from_start	4	31	-	-1.65385	0.000286	0.068	CACAAACCGCTCCAGGAATAGCGTATCG
Rv0691c_nonpal_1		antisense_aldA_642_from_start	27	40	+	8.75	0.000287	0.191	CGATGTTGACAACG
Rv0135c_nonpal_1		antisense_cobK_311_from_start	15	25	+	10.0312	0.000289	0.258	GCGGTACCGGG
Rv0135c_nonpal_1		sense_cobK_304_from_start	23	33	-	10.0312	0.000289	0.258	GCGGTACCGGG
Rv1816_pal_2		antisense_Rv0370c_389_from_start	4	12	+	10.3014	0.00029	0.267	CGATGAGCA
Rv1816_pal_2		antisense_Rv0370c_389_from_start	4	12	-	10.3014	0.00029	0.267	TGCTCATCG
Rv1473A_nonpal_2		antisense_metA_391_from_start	23	30	+	9.45205	0.00029	0.066	CGAGATCA
Rv1473A_nonpal_2		sense_metA_384_from_start	18	25	-	9.45205	0.00029	0.066	CGAGATCA
Rv1556_nonpal_1		sense_PPE24_1352_to_stop	7	23	-	4.24468	0.000293	0.182	GATACCCGCGGGTATCG
Rv1556_nonpal_1		sense_PPE24_1277_to_stop	7	23	-	4.24468	0.000293	0.182	GATACCCGCGGGTATCG
Rv1556_nonpal_1		sense_PPE24_1577_to_stop	7	23	-	4.24468	0.000293	0.182	GATACCCGCGGGTATCG
Rv2788_nonpal_2		antisense_pyrC_541_to_stop	13	40	+	-8.61628	0.000293	0.149	CGGCGGTGATCGAAATACCCTGGTCCTT
Rv2788_nonpal_2		sense_pyrC_548_to_stop	8	35	-	-8.61628	0.000293	0.149	CGGCGGTGATCGAAATACCCTGGTCCTT
Rv0967_pal_1		antisense_fadE7_121_to_stop	4	10	+	10.2941	0.000294	0.211	GATGACC
Rv0967_pal_1		antisense_fadE7_121_to_stop	4	10	-	10.2941	0.000294	0.211	GGTCATC
Rv0967_pal_1		antisense_pyrC_541_to_stop	17	23	+	10.2941	0.000294	0.211	GGTGATC
Rv0967_pal_1		antisense_pyrC_541_to_stop	17	23	-	10.2941	0.000294	0.211	GATCACC
Rv0967_pal_1		sense_pyrC_548_to_stop	25	31	+	10.2941	0.000294	0.211	GATCACC
Rv0967_pal_1		sense_fadE7_118_to_stop	28	34	+	10.2941	0.000294	0.211	GGTCATC
Rv0967_pal_1		sense_pyrC_548_to_stop	25	31	-	10.2941	0.000294	0.211	GGTGATC
Rv0967_pal_1		sense_fadE7_118_to_stop	28	34	-	10.2941	0.000294	0.211	GATGACC
Rv0691c_nonpal_1		5195_up_of_Rv3186	3	16	-	8.6875	0.000295	0.191	TATAACCGACACTG
Rv0691c_nonpal_1		6730_up_of_Rv3188	3	16	-	8.6875	0.000295	0.191	TATAACCGACACTG
Rv0691c_nonpal_1		49_up_of_Rv3179	3	16	-	8.6875	0.000295	0.191	TATAACCGACACTG
Rv0691c_nonpal_1		9767_down_of_Rv3190c	3	16	-	8.6875	0.000295	0.191	TATAACCGACACTG
Rv0691c_nonpal_1		1688_down_of_Rv3180c	3	16	-	8.6875	0.000295	0.191	TATAACCGACACTG
Rv2011c_nonpal_1		antisense_Rv1251c_1309_from_start	17	35	+	8.91429	0.000297	0.296	TCCAGCGCCTTCAAGCTGA
Rv3736_pal_1		antisense_mmpL4_1187_to_stop	6	20	+	8.72143	0.000299	0.346	TCGAATTGGTCTCCA
Rv3736_pal_1		sense_mmpL4_1184_to_stop	18	32	+	8.72143	0.000299	0.346	TGGAGACCAATTCGA
Rv3736_pal_1		antisense_mmpL4_1187_to_stop	6	20	-	8.72143	0.000299	0.346	TGGAGACCAATTCGA
Rv3736_pal_1		sense_mmpL4_1184_to_stop	18	32	-	8.72143	0.000299	0.346	TCGAATTGGTCTCCA
Rv1404_nonpal_1		sense_PPE24_1277_to_stop	4	29	+	7.325	0.000299	0.0347	TGACGATACCCGCGGGTATCACAATC
Rv1404_nonpal_1		sense_PPE24_1577_to_stop	4	29	+	7.325	0.000299	0.0347	TGACGATACCCGCGGGTATCACAATC
Rv1404_nonpal_1		sense_PPE24_1352_to_stop	4	29	+	7.325	0.000299	0.0347	TGACGATACCCGCGGGTATCACAATC
Rv3246c_nonpal_1		sense_pks6_424_from_start	15	34	+	7.69136	0.000301	0.0747	AGCGTATCCAGATCGTGGGT
Rv3246c_nonpal_1		sense_pks6_423_from_start	15	34	+	7.69136	0.000301	0.0747	AGCGTATCCAGATCGTGGGT
Rv3246c_nonpal_1		antisense_pks6_431_from_start	14	33	-	7.69136	0.000301	0.0747	AGCGTATCCAGATCGTGGGT
Rv3246c_nonpal_1		antisense_pks6_430_from_start	14	33	-	7.69136	0.000301	0.0747	AGCGTATCCAGATCGTGGGT
Rv0324_nonpal_1		antisense_pyrC_541_to_stop	16	23	+	10.2353	0.000302	0.0796	CGGTGATC
Rv0324_nonpal_1		sense_pyrC_548_to_stop	25	32	-	10.2353	0.000302	0.0796	CGGTGATC
Rv0047c_nonpal_1		antisense_metA_391_from_start	16	30	+	9.03125	0.000305	0.212	CACGTATCGAGATCA
Rv0047c_nonpal_1		sense_metA_384_from_start	18	32	-	9.03125	0.000305	0.212	CACGTATCGAGATCA
Rv1994c_nonpal_1		sense_mmpL4_1184_to_stop	19	33	+	8.79452	0.000308	0.148	GGAGACCAATTCGAA
Rv1994c_nonpal_1		antisense_mmpL4_1187_to_stop	5	19	-	8.79452	0.000308	0.148	GGAGACCAATTCGAA
Rv0691c_pal_1		sense_rocA_797_to_stop	17	28	+	9.21739	0.000309	0.0548	GGTACCAATATC
Rv0691c_pal_1		antisense_rocA_790_to_stop	20	31	+	9.21739	0.000309	0.0548	GATATTGGTACC
Rv0691c_pal_1		sense_rocA_797_to_stop	17	28	-	9.21739	0.000309	0.0548	GATATTGGTACC
Rv0691c_pal_1		antisense_rocA_790_to_stop	20	31	-	9.21739	0.000309	0.0548	GGTACCAATATC
Rv1473A_nonpal_2		antisense_Rv3282_217_to_stop	19	26	+	9.39726	0.000309	0.066	CCAGATCG
Rv1473A_nonpal_2		447_down_of_accE5	19	26	+	9.39726	0.000309	0.066	CCAGATCG
Rv1473A_nonpal_2		sense_pks6_423_from_start	22	29	+	9.39726	0.000309	0.066	CCAGATCG
Rv1473A_nonpal_2		sense_pks6_424_from_start	22	29	+	9.39726	0.000309	0.066	CCAGATCG
Rv1473A_nonpal_2		antisense_pks6_431_from_start	19	26	-	9.39726	0.000309	0.066	CCAGATCG
Rv1473A_nonpal_2		antisense_pks6_430_from_start	19	26	-	9.39726	0.000309	0.066	CCAGATCG
Rv0023_nonpal_2		antisense_cobK_311_from_start	1	28	+	-22.8462	0.00031	0.125	ATACCGCGATGATGGCGGTACCGGGATC
Rv0880_nonpal_1		sense_Rv1461_552_from_start	4	27	+	2.22105	0.00031	0.138	CAAGGAATATTTCGGTACAGTAAT
Rv0880_nonpal_1		sense_mptA_23_from_start	12	35	-	2.2	0.000312	0.138	AGCCAAATCAACCGCTGGAGCATG
Rv0880_nonpal_1		37_up_of_Rv2172c	12	35	-	2.2	0.000312	0.138	AGCCAAATCAACCGCTGGAGCATG
Rv3246c_nonpal_1		antisense_gca_467_from_start	12	31	+	7.60494	0.000313	0.0747	AGACTTGTGATATTGATACG
Rv3246c_nonpal_1		sense_gca_460_from_start	17	36	-	7.60494	0.000313	0.0747	AGACTTGTGATATTGATACG
Rv2324_pal_1		6717_up_of_Rv3188	6	20	+	8.71429	0.000313	0.105	ACGCCGACTCCTTGT
Rv2324_pal_1		9754_down_of_Rv3190c	6	20	+	8.71429	0.000313	0.105	ACGCCGACTCCTTGT
Rv2324_pal_1		1675_down_of_Rv3180c	6	20	+	8.71429	0.000313	0.105	ACGCCGACTCCTTGT
Rv2324_pal_1		36_up_of_Rv3179	6	20	+	8.71429	0.000313	0.105	ACGCCGACTCCTTGT
Rv2324_pal_1		5182_up_of_Rv3186	6	20	+	8.71429	0.000313	0.105	ACGCCGACTCCTTGT
Rv2324_pal_1		1675_down_of_Rv3180c	6	20	-	8.71429	0.000313	0.105	ACAAGGAGTCGGCGT
Rv2324_pal_1		9754_down_of_Rv3190c	6	20	-	8.71429	0.000313	0.105	ACAAGGAGTCGGCGT
Rv2324_pal_1		36_up_of_Rv3179	6	20	-	8.71429	0.000313	0.105	ACAAGGAGTCGGCGT
Rv2324_pal_1		6717_up_of_Rv3188	6	20	-	8.71429	0.000313	0.105	ACAAGGAGTCGGCGT
Rv2324_pal_1		5182_up_of_Rv3186	6	20	-	8.71429	0.000313	0.105	ACAAGGAGTCGGCGT
Rv2788_pal_2		antisense_rocA_790_to_stop	5	25	+	5.54167	0.000314	0.177	GCTATGGTAGCGGCCGATATT
Rv2788_pal_2		antisense_rocA_790_to_stop	5	25	-	5.54167	0.000314	0.177	AATATCGGCCGCTACCATAGC
Rv1846c_nonpal_1		sense_gca_460_from_start	1	22	-	-2.82979	0.000316	0.274	GATACGCCAGCATGTCGGTGGC
Rv1990c_nonpal_1		antisense_cobK_311_from_start	7	17	-	9.01538	0.000317	0.64	CGCCATCATCG
Rv3488_pal_2		1662_up_of_Rv2018	33	40	+	2.84884	0.000319	0.146	CAAGATCG
Rv3488_pal_2		1662_up_of_Rv2018	33	40	-	2.84884	0.000319	0.146	CGATCTTG
Rv1353c_nonpal_1		13071_down_of_Rv3190c	9	23	-	8.87879	0.000322	0.0832	AATCGGTTTACTGTA
Rv1353c_nonpal_1		4992_down_of_Rv3180c	9	23	-	8.87879	0.000322	0.0832	AATCGGTTTACTGTA
Rv1353c_nonpal_1		8499_up_of_Rv3186	9	23	-	8.87879	0.000322	0.0832	AATCGGTTTACTGTA
Rv1353c_nonpal_1		3353_up_of_Rv3179	9	23	-	8.87879	0.000322	0.0832	AATCGGTTTACTGTA
Rv1353c_nonpal_1		10034_up_of_Rv3188	9	23	-	8.87879	0.000322	0.0832	AATCGGTTTACTGTA
Rv1353c_nonpal_1		8506_up_of_Rv3186	25	39	+	8.87879	0.000322	0.0832	AATCGGTTTACTGTA
Rv1353c_nonpal_1		3360_up_of_Rv3179	25	39	+	8.87879	0.000322	0.0832	AATCGGTTTACTGTA
Rv1353c_nonpal_1		13078_down_of_Rv3190c	25	39	+	8.87879	0.000322	0.0832	AATCGGTTTACTGTA
Rv1353c_nonpal_1		4999_down_of_Rv3180c	25	39	+	8.87879	0.000322	0.0832	AATCGGTTTACTGTA
Rv1353c_nonpal_1		10041_up_of_Rv3188	25	39	+	8.87879	0.000322	0.0832	AATCGGTTTACTGTA
Rv1994c_pal_1		antisense_Rv2963_530_to_stop	13	27	+	8.63514	0.000322	0.105	CCAGAACGATTCGGG
Rv1994c_pal_1		sense_Rv2963_537_to_stop	21	35	+	8.63514	0.000322	0.105	CCCGAATCGTTCTGG
Rv1994c_pal_1		antisense_Rv2963_530_to_stop	13	27	-	8.63514	0.000322	0.105	CCCGAATCGTTCTGG
Rv1994c_pal_1		sense_Rv2963_537_to_stop	21	35	-	8.63514	0.000322	0.105	CCAGAACGATTCGGG
Rv2506_pal_1		sense_PPE24_1352_to_stop	8	23	+	6.61053	0.000324	0.0964	GATACCCGCGGGTATC
Rv2506_pal_1		sense_PPE24_1277_to_stop	8	23	+	6.61053	0.000324	0.0964	GATACCCGCGGGTATC
Rv2506_pal_1		sense_PPE24_1577_to_stop	8	23	+	6.61053	0.000324	0.0964	GATACCCGCGGGTATC
Rv2506_pal_1		sense_PPE24_1352_to_stop	8	23	-	6.61053	0.000324	0.0964	GATACCCGCGGGTATC
Rv2506_pal_1		sense_PPE24_1577_to_stop	8	23	-	6.61053	0.000324	0.0964	GATACCCGCGGGTATC
Rv2506_pal_1		sense_PPE24_1277_to_stop	8	23	-	6.61053	0.000324	0.0964	GATACCCGCGGGTATC
Rv2506_pal_1		antisense_PPE24_1570_to_stop	25	40	+	6.61053	0.000324	0.0964	GATACCCGCGGGTATC
Rv2506_pal_1		antisense_PPE24_1270_to_stop	25	40	+	6.61053	0.000324	0.0964	GATACCCGCGGGTATC
Rv2506_pal_1		antisense_PPE24_1345_to_stop	25	40	+	6.61053	0.000324	0.0964	GATACCCGCGGGTATC
Rv2506_pal_1		antisense_PPE24_1570_to_stop	25	40	-	6.61053	0.000324	0.0964	GATACCCGCGGGTATC
Rv2506_pal_1		antisense_PPE24_1345_to_stop	25	40	-	6.61053	0.000324	0.0964	GATACCCGCGGGTATC
Rv2506_pal_1		antisense_PPE24_1270_to_stop	25	40	-	6.61053	0.000324	0.0964	GATACCCGCGGGTATC
Rv3416_nonpal_1		447_down_of_accE5	1	25	-	2.18557	0.000325	0.47	GATCTGGAGGCTTACCTGGCCAGTG
Rv3416_nonpal_1		antisense_Rv3282_217_to_stop	1	25	-	2.18557	0.000325	0.47	GATCTGGAGGCTTACCTGGCCAGTG
Rv3246c_pal_1		sense_pks9_325_to_stop	3	18	+	8.78049	0.000325	0.069	ACTACGCAATCGTCTC
Rv3246c_pal_1		sense_pks9_325_to_stop	3	18	-	8.78049	0.000325	0.069	GAGACGATTGCGTAGT
Rv0158_nonpal_1		13078_down_of_Rv3190c	7	31	-	-1.20755	0.000326	0.114	ACCGATTGGTGTACTTTGTGCTTTG
Rv0158_nonpal_1		4999_down_of_Rv3180c	7	31	-	-1.20755	0.000326	0.114	ACCGATTGGTGTACTTTGTGCTTTG
Rv0158_nonpal_1		10041_up_of_Rv3188	7	31	-	-1.20755	0.000326	0.114	ACCGATTGGTGTACTTTGTGCTTTG
Rv0158_nonpal_1		3360_up_of_Rv3179	7	31	-	-1.20755	0.000326	0.114	ACCGATTGGTGTACTTTGTGCTTTG
Rv0158_nonpal_1		8506_up_of_Rv3186	7	31	-	-1.20755	0.000326	0.114	ACCGATTGGTGTACTTTGTGCTTTG
Rv1994c_nonpal_1		sense_Rv1461_552_from_start	5	19	+	8.69863	0.000327	0.148	AAGGAATATTTCGGT
Rv1473A_nonpal_2		antisense_pyrC_541_to_stop	17	24	+	9.26027	0.000328	0.066	GGTGATCG
Rv1473A_nonpal_2		sense_pyrC_548_to_stop	24	31	-	9.26027	0.000328	0.066	GGTGATCG
Rv1219c_pal_1		antisense_Rv1251c_1309_from_start	30	38	+	8.91139	0.000334	0.194	AGCTGAACG
Rv1219c_pal_1		antisense_Rv1251c_1309_from_start	30	38	-	8.91139	0.000334	0.194	CGTTCAGCT
Rv0081_nonpal_2		5195_up_of_Rv3186	5	26	-	-13.7019	0.000341	0.162	TCGGTGTACTTATAACCGACAC
Rv0081_nonpal_2		1688_down_of_Rv3180c	5	26	-	-13.7019	0.000341	0.162	TCGGTGTACTTATAACCGACAC
Rv0081_nonpal_2		6730_up_of_Rv3188	5	26	-	-13.7019	0.000341	0.162	TCGGTGTACTTATAACCGACAC
Rv0081_nonpal_2		9767_down_of_Rv3190c	5	26	-	-13.7019	0.000341	0.162	TCGGTGTACTTATAACCGACAC
Rv0081_nonpal_2		49_up_of_Rv3179	5	26	-	-13.7019	0.000341	0.162	TCGGTGTACTTATAACCGACAC
Rv2034_pal_2		sense_bioB_253_to_stop	8	14	+	11.0253	0.000343	0.542	TCGCCGA
Rv2034_pal_2		sense_bioB_253_to_stop	8	14	-	11.0253	0.000343	0.542	TCGGCGA
Rv2034_pal_2		sense_Rv2038c_183_from_start	28	34	+	11.0253	0.000343	0.542	TCGGCGA
Rv2034_pal_2		sense_Rv2038c_183_from_start	28	34	-	11.0253	0.000343	0.542	TCGCCGA
Rv2642_pal_1		antisense_Rv1461_416_from_start	1	21	+	7.2069	0.000343	0.277	TCGTATTGTGCGGCTACTCCA
Rv2642_pal_1		antisense_Rv1461_416_from_start	1	21	-	7.2069	0.000343	0.277	TGGAGTAGCCGCACAATACGA
Rv1167c_nonpal_1		sense_Rv1461_552_from_start	5	19	-	4.11538	0.000346	0.56	ACCGAAATATTCCTT
Rv1990c_nonpal_1		sense_gca_460_from_start	6	16	+	8.86154	0.000351	0.64	CGACATGCTGG
Rv3249c_pal_1		sense_mmpL4_1184_to_stop	3	14	+	8.70769	0.000353	0.201	GATTTTGATGAT
Rv3249c_pal_1		sense_mmpL4_1184_to_stop	3	14	-	8.70769	0.000353	0.201	ATCATCAAAATC
Rv3249c_pal_1		antisense_mmpL4_1187_to_stop	24	35	+	8.70769	0.000353	0.201	ATCATCAAAATC
Rv3249c_pal_1		antisense_mmpL4_1187_to_stop	24	35	-	8.70769	0.000353	0.201	GATTTTGATGAT
Rv3246c_pal_1		sense_pks9_325_to_stop	14	29	+	8.64634	0.000354	0.069	GTCTCCAGATGGCTAT
Rv3246c_pal_1		sense_pks9_325_to_stop	14	29	-	8.64634	0.000354	0.069	ATAGCCATCTGGAGAC
Rv0022c_pal_1		antisense_Rv1461_472_from_start	6	27	+	8.04054	0.000355	0.109	ACTCCTTGAGCCTCCAGATCCT
Rv0022c_pal_1		sense_Rv1461_475_from_start	11	32	+	8.04054	0.000355	0.109	AGGATCTGGAGGCTCAAGGAGT
Rv0022c_pal_1		antisense_Rv1461_472_from_start	6	27	-	8.04054	0.000355	0.109	AGGATCTGGAGGCTCAAGGAGT
Rv0022c_pal_1		sense_Rv1461_475_from_start	11	32	-	8.04054	0.000355	0.109	ACTCCTTGAGCCTCCAGATCCT
Rv3488_pal_1		sense_pks6_424_from_start	8	15	+	6.66176	0.000358	0.0924	CGATAACA
Rv3488_pal_1		sense_pks6_423_from_start	8	15	+	6.66176	0.000358	0.0924	CGATAACA
Rv3488_pal_1		sense_pks6_424_from_start	8	15	-	6.66176	0.000358	0.0924	TGTTATCG
Rv3488_pal_1		sense_pks6_423_from_start	8	15	-	6.66176	0.000358	0.0924	TGTTATCG
Rv3488_pal_1		antisense_pks6_431_from_start	33	40	+	6.66176	0.000358	0.0924	TGTTATCG
Rv3488_pal_1		antisense_pks6_430_from_start	33	40	+	6.66176	0.000358	0.0924	TGTTATCG
Rv3488_pal_1		antisense_pks6_431_from_start	33	40	-	6.66176	0.000358	0.0924	CGATAACA
Rv3488_pal_1		antisense_pks6_430_from_start	33	40	-	6.66176	0.000358	0.0924	CGATAACA
Rv2250c_nonpal_2		antisense_frdA_787_from_start	6	33	-	-38.0598	0.000359	0.292	GCTACCGCTACCTCCAGGATTACGACCT
Rv1353c_nonpal_1		sense_Rv2279_300_to_stop	1	15	+	8.71212	0.000362	0.0886	ATCCACCATACGGAT
Rv2034_nonpal_1		antisense_Rv0370c_389_from_start	25	35	-	8.94118	0.000364	0.253	CCGCGGACCGA
Rv0047c_nonpal_1		sense_fadE7_118_to_stop	8	22	+	8.73438	0.000367	0.212	GGGATATCGCTGGAG
Rv0047c_nonpal_1		antisense_fadE7_121_to_stop	16	30	-	8.73438	0.000367	0.212	GGGATATCGCTGGAG
Rv0047c_nonpal_1		1662_up_of_Rv2018	22	36	-	8.73438	0.000367	0.212	CTTGTATCAATTTCA
Rv0981_nonpal_1		sense_pks6_423_from_start	9	36	+	-5.83019	0.000369	0.136	GATAACAGCGTATCCAGATCGTGGGTTC
Rv0981_nonpal_1		sense_pks6_424_from_start	9	36	+	-5.83019	0.000369	0.136	GATAACAGCGTATCCAGATCGTGGGTTC
Rv0981_nonpal_1		antisense_pks6_431_from_start	12	39	-	-5.83019	0.000369	0.136	GATAACAGCGTATCCAGATCGTGGGTTC
Rv0981_nonpal_1		antisense_pks6_430_from_start	12	39	-	-5.83019	0.000369	0.136	GATAACAGCGTATCCAGATCGTGGGTTC
Rv1473A_nonpal_2		9760_down_of_Rv3190c	17	24	+	8.67123	0.000373	0.066	ACTGATCG
Rv1473A_nonpal_2		42_up_of_Rv3179	17	24	+	8.67123	0.000373	0.066	ACTGATCG
Rv1473A_nonpal_2		1681_down_of_Rv3180c	17	24	+	8.67123	0.000373	0.066	ACTGATCG
Rv1473A_nonpal_2		5188_up_of_Rv3186	17	24	+	8.67123	0.000373	0.066	ACTGATCG
Rv1473A_nonpal_2		6723_up_of_Rv3188	17	24	+	8.67123	0.000373	0.066	ACTGATCG
Rv1473A_nonpal_2		1675_down_of_Rv3180c	23	30	+	8.67123	0.000373	0.066	ACTGATCG
Rv1473A_nonpal_2		36_up_of_Rv3179	23	30	+	8.67123	0.000373	0.066	ACTGATCG
Rv1473A_nonpal_2		5182_up_of_Rv3186	23	30	+	8.67123	0.000373	0.066	ACTGATCG
Rv1473A_nonpal_2		9754_down_of_Rv3190c	23	30	+	8.67123	0.000373	0.066	ACTGATCG
Rv1473A_nonpal_2		6717_up_of_Rv3188	23	30	+	8.67123	0.000373	0.066	ACTGATCG
Rv1473A_nonpal_2		5189_up_of_Rv3186	18	25	-	8.67123	0.000373	0.066	ACTGATCG
Rv1473A_nonpal_2		43_up_of_Rv3179	18	25	-	8.67123	0.000373	0.066	ACTGATCG
Rv1473A_nonpal_2		6724_up_of_Rv3188	18	25	-	8.67123	0.000373	0.066	ACTGATCG
Rv1473A_nonpal_2		9761_down_of_Rv3190c	18	25	-	8.67123	0.000373	0.066	ACTGATCG
Rv1473A_nonpal_2		1682_down_of_Rv3180c	18	25	-	8.67123	0.000373	0.066	ACTGATCG
Rv1473A_nonpal_2		6730_up_of_Rv3188	24	31	-	8.67123	0.000373	0.066	ACTGATCG
Rv1473A_nonpal_2		1688_down_of_Rv3180c	24	31	-	8.67123	0.000373	0.066	ACTGATCG
Rv1473A_nonpal_2		49_up_of_Rv3179	24	31	-	8.67123	0.000373	0.066	ACTGATCG
Rv1473A_nonpal_2		5195_up_of_Rv3186	24	31	-	8.67123	0.000373	0.066	ACTGATCG
Rv1473A_nonpal_2		9767_down_of_Rv3190c	24	31	-	8.67123	0.000373	0.066	ACTGATCG
Rv2324_pal_1		sense_fadE7_118_to_stop	3	17	+	8.35065	0.000378	0.105	GCAACGGGATATCGC
Rv2324_pal_1		sense_fadE7_118_to_stop	3	17	-	8.35065	0.000378	0.105	GCGATATCCCGTTGC
Rv2324_pal_1		antisense_fadE7_121_to_stop	21	35	+	8.35065	0.000378	0.105	GCGATATCCCGTTGC
Rv2324_pal_1		antisense_fadE7_121_to_stop	21	35	-	8.35065	0.000378	0.105	GCAACGGGATATCGC
Rv0117_nonpal_1		sense_mptA_23_from_start	5	31	+	-4.89423	0.000379	0.0949	TCCGAGCCATGCTCCAGCGGTTGATTT
Rv0117_nonpal_1		37_up_of_Rv2172c	5	31	+	-4.89423	0.000379	0.0949	TCCGAGCCATGCTCCAGCGGTTGATTT
Rv1846c_nonpal_1		antisense_Rv1461_559_from_start	1	22	-	-3.54255	0.000381	0.274	ATCCCTGCCGGCGATAATAAGT
Rv2021c_nonpal_1		sense_metA_384_from_start	6	26	+	7.25301	0.000381	0.0539	CAAGATTTCCGCTGATCTCGA
Rv1404_nonpal_1		antisense_rocA_790_to_stop	6	31	+	6.7875	0.000382	0.0347	CTATGGTAGCGGCCGATATTGGTACC
Rv0767c_nonpal_1		antisense_metA_391_from_start	11	25	+	8.38571	0.000383	0.445	CTGGTCACGTATCGA
Rv0767c_nonpal_1		sense_metA_384_from_start	23	37	-	8.38571	0.000383	0.445	CTGGTCACGTATCGA
Rv2788_nonpal_2		antisense_cobK_311_from_start	4	31	+	-9.82558	0.000383	0.149	CCGCGATGATGGCGGTACCGGGATCCCA
Rv0047c_nonpal_2		sense_PPE34_1439_from_start	12	39	+	-24.6325	0.000383	0.126	ATTCCCTCCAGATTACGTGACAGTGAGT
Rv0047c_nonpal_2		sense_PPE34_1664_from_start	12	39	+	-24.6325	0.000383	0.126	ATTCCCTCCAGATTACGTGACAGTGAGT
Rv0047c_nonpal_2		sense_PPE34_3066_to_stop	12	39	+	-24.6325	0.000383	0.126	ATTCCCTCCAGATTACGTGACAGTGAGT
Rv0324_nonpal_1		antisense_Rv0370c_389_from_start	1	8	+	9.88235	0.000386	0.0796	CATCGATG
Rv0324_nonpal_1		antisense_Rv0370c_389_from_start	1	8	-	9.88235	0.000386	0.0796	CATCGATG
Rv2324_pal_1		sense_gca_460_from_start	2	16	+	8.31169	0.000387	0.105	CCACCGACATGCTGG
Rv2324_pal_1		sense_gca_460_from_start	2	16	-	8.31169	0.000387	0.105	CCAGCATGTCGGTGG
Rv0602c_nonpal_1		antisense_pks6_431_from_start	3	14	-	8.52055	0.00039	0.481	TTCACGAATGCT
Rv0602c_nonpal_1		antisense_pks6_430_from_start	3	14	-	8.52055	0.00039	0.481	TTCACGAATGCT
Rv2034_nonpal_1		sense_Rv1278_1158_to_stop	25	35	+	8.86765	0.00039	0.253	TCGCTGACCTA
Rv0653c_pal_1		sense_PPE24_1577_to_stop	10	33	+	7.48101	0.000392	0.058	TACCCGCGGGTATCACAATCGGTG
Rv0653c_pal_1		sense_PPE24_1352_to_stop	10	33	+	7.48101	0.000392	0.058	TACCCGCGGGTATCACAATCGGTG
Rv0653c_pal_1		sense_PPE24_1277_to_stop	10	33	+	7.48101	0.000392	0.058	TACCCGCGGGTATCACAATCGGTG
Rv0653c_pal_1		antisense_PPE24_1345_to_stop	15	38	+	7.48101	0.000392	0.058	CACCGATTGTGATACCCGCGGGTA
Rv0653c_pal_1		antisense_PPE24_1270_to_stop	15	38	+	7.48101	0.000392	0.058	CACCGATTGTGATACCCGCGGGTA
Rv0653c_pal_1		antisense_PPE24_1570_to_stop	15	38	+	7.48101	0.000392	0.058	CACCGATTGTGATACCCGCGGGTA
Rv0653c_pal_1		sense_PPE24_1352_to_stop	10	33	-	7.48101	0.000392	0.058	CACCGATTGTGATACCCGCGGGTA
Rv0653c_pal_1		sense_PPE24_1277_to_stop	10	33	-	7.48101	0.000392	0.058	CACCGATTGTGATACCCGCGGGTA
Rv0653c_pal_1		sense_PPE24_1577_to_stop	10	33	-	7.48101	0.000392	0.058	CACCGATTGTGATACCCGCGGGTA
Rv0653c_pal_1		antisense_PPE24_1345_to_stop	15	38	-	7.48101	0.000392	0.058	TACCCGCGGGTATCACAATCGGTG
Rv0653c_pal_1		antisense_PPE24_1570_to_stop	15	38	-	7.48101	0.000392	0.058	TACCCGCGGGTATCACAATCGGTG
Rv0653c_pal_1		antisense_PPE24_1270_to_stop	15	38	-	7.48101	0.000392	0.058	TACCCGCGGGTATCACAATCGGTG
Rv0818_nonpal_1		antisense_gca_467_from_start	4	24	-	3.73404	0.000392	0.202	ATATCACAAGTCTTACGGCAT
Rv2021c_nonpal_1		sense_metA_384_from_start	5	25	-	7.18072	0.000394	0.0539	CGAGATCAGCGGAAATCTTGA
Rv1956_pal_1		antisense_aldA_642_from_start	27	34	+	7.97674	0.000396	0.168	CGATGTTG
Rv1956_pal_1		antisense_aldA_642_from_start	27	34	-	7.97674	0.000396	0.168	CAACATCG
Rv3249c_nonpal_2		sense_pks9_325_to_stop	2	16	-	8.30667	0.0004	0.542	GACGATTGCGTAGTT
Rv3849_pal_1		sense_mptA_23_from_start	30	37	+	8.76623	0.0004	0.492	TTGGCTAC
Rv3849_pal_1		37_up_of_Rv2172c	30	37	+	8.76623	0.0004	0.492	TTGGCTAC
Rv3849_pal_1		37_up_of_Rv2172c	30	37	-	8.76623	0.0004	0.492	GTAGCCAA
Rv3849_pal_1		sense_mptA_23_from_start	30	37	-	8.76623	0.0004	0.492	GTAGCCAA
Rv0047c_nonpal_1		sense_gca_460_from_start	15	29	+	8.57812	0.000403	0.212	GGCGTATCAATATCA
Rv0047c_nonpal_1		antisense_gca_467_from_start	19	33	-	8.57812	0.000403	0.212	GGCGTATCAATATCA
Rv1994c_nonpal_1		sense_Rv1461_552_from_start	4	18	+	8.34247	0.000405	0.148	CAAGGAATATTTCGG
Rv2021c_nonpal_1		6723_up_of_Rv3188	14	34	+	7.08434	0.000411	0.0539	TATACTGATCGGTGTACTTAT
Rv2021c_nonpal_1		5188_up_of_Rv3186	14	34	+	7.08434	0.000411	0.0539	TATACTGATCGGTGTACTTAT
Rv2021c_nonpal_1		1681_down_of_Rv3180c	14	34	+	7.08434	0.000411	0.0539	TATACTGATCGGTGTACTTAT
Rv2021c_nonpal_1		9760_down_of_Rv3190c	14	34	+	7.08434	0.000411	0.0539	TATACTGATCGGTGTACTTAT
Rv2021c_nonpal_1		42_up_of_Rv3179	14	34	+	7.08434	0.000411	0.0539	TATACTGATCGGTGTACTTAT
Rv2021c_nonpal_1		36_up_of_Rv3179	20	40	+	7.08434	0.000411	0.0539	TATACTGATCGGTGTACTTAT
Rv2021c_nonpal_1		1675_down_of_Rv3180c	20	40	+	7.08434	0.000411	0.0539	TATACTGATCGGTGTACTTAT
Rv2021c_nonpal_1		9754_down_of_Rv3190c	20	40	+	7.08434	0.000411	0.0539	TATACTGATCGGTGTACTTAT
Rv2021c_nonpal_1		5182_up_of_Rv3186	20	40	+	7.08434	0.000411	0.0539	TATACTGATCGGTGTACTTAT
Rv2021c_nonpal_1		6717_up_of_Rv3188	20	40	+	7.08434	0.000411	0.0539	TATACTGATCGGTGTACTTAT
Rv2021c_nonpal_1		5189_up_of_Rv3186	8	28	-	7.08434	0.000411	0.0539	TATACTGATCGGTGTACTTAT
Rv2021c_nonpal_1		9761_down_of_Rv3190c	8	28	-	7.08434	0.000411	0.0539	TATACTGATCGGTGTACTTAT
Rv2021c_nonpal_1		1682_down_of_Rv3180c	8	28	-	7.08434	0.000411	0.0539	TATACTGATCGGTGTACTTAT
Rv2021c_nonpal_1		43_up_of_Rv3179	8	28	-	7.08434	0.000411	0.0539	TATACTGATCGGTGTACTTAT
Rv2021c_nonpal_1		6724_up_of_Rv3188	8	28	-	7.08434	0.000411	0.0539	TATACTGATCGGTGTACTTAT
Rv2021c_nonpal_1		5195_up_of_Rv3186	14	34	-	7.08434	0.000411	0.0539	TATACTGATCGGTGTACTTAT
Rv2021c_nonpal_1		9767_down_of_Rv3190c	14	34	-	7.08434	0.000411	0.0539	TATACTGATCGGTGTACTTAT
Rv2021c_nonpal_1		49_up_of_Rv3179	14	34	-	7.08434	0.000411	0.0539	TATACTGATCGGTGTACTTAT
Rv2021c_nonpal_1		1688_down_of_Rv3180c	14	34	-	7.08434	0.000411	0.0539	TATACTGATCGGTGTACTTAT
Rv2021c_nonpal_1		6730_up_of_Rv3188	14	34	-	7.08434	0.000411	0.0539	TATACTGATCGGTGTACTTAT
Rv1473A_nonpal_1		antisense_cobK_311_from_start	4	17	+	3.83562	0.000412	0.192	CCGCGATGATGGCG
Rv1674c_pal_1		13071_down_of_Rv3190c	11	32	+	6.03125	0.000413	0.0499	CAGTAAACCGATTGGTGTACTT
Rv1674c_pal_1		10034_up_of_Rv3188	11	32	+	6.03125	0.000413	0.0499	CAGTAAACCGATTGGTGTACTT
Rv1674c_pal_1		8499_up_of_Rv3186	11	32	+	6.03125	0.000413	0.0499	CAGTAAACCGATTGGTGTACTT
Rv1674c_pal_1		3353_up_of_Rv3179	11	32	+	6.03125	0.000413	0.0499	CAGTAAACCGATTGGTGTACTT
Rv1674c_pal_1		4992_down_of_Rv3180c	11	32	+	6.03125	0.000413	0.0499	CAGTAAACCGATTGGTGTACTT
Rv1674c_pal_1		4999_down_of_Rv3180c	16	37	+	6.03125	0.000413	0.0499	AAGTACACCAATCGGTTTACTG
Rv1674c_pal_1		10041_up_of_Rv3188	16	37	+	6.03125	0.000413	0.0499	AAGTACACCAATCGGTTTACTG
Rv1674c_pal_1		13078_down_of_Rv3190c	16	37	+	6.03125	0.000413	0.0499	AAGTACACCAATCGGTTTACTG
Rv1674c_pal_1		3360_up_of_Rv3179	16	37	+	6.03125	0.000413	0.0499	AAGTACACCAATCGGTTTACTG
Rv1674c_pal_1		8506_up_of_Rv3186	16	37	+	6.03125	0.000413	0.0499	AAGTACACCAATCGGTTTACTG
Rv1674c_pal_1		13071_down_of_Rv3190c	11	32	-	6.03125	0.000413	0.0499	AAGTACACCAATCGGTTTACTG
Rv1674c_pal_1		10034_up_of_Rv3188	11	32	-	6.03125	0.000413	0.0499	AAGTACACCAATCGGTTTACTG
Rv1674c_pal_1		8499_up_of_Rv3186	11	32	-	6.03125	0.000413	0.0499	AAGTACACCAATCGGTTTACTG
Rv1674c_pal_1		3353_up_of_Rv3179	11	32	-	6.03125	0.000413	0.0499	AAGTACACCAATCGGTTTACTG
Rv1674c_pal_1		4992_down_of_Rv3180c	11	32	-	6.03125	0.000413	0.0499	AAGTACACCAATCGGTTTACTG
Rv1674c_pal_1		8506_up_of_Rv3186	16	37	-	6.03125	0.000413	0.0499	CAGTAAACCGATTGGTGTACTT
Rv1674c_pal_1		3360_up_of_Rv3179	16	37	-	6.03125	0.000413	0.0499	CAGTAAACCGATTGGTGTACTT
Rv1674c_pal_1		10041_up_of_Rv3188	16	37	-	6.03125	0.000413	0.0499	CAGTAAACCGATTGGTGTACTT
Rv1674c_pal_1		4999_down_of_Rv3180c	16	37	-	6.03125	0.000413	0.0499	CAGTAAACCGATTGGTGTACTT
Rv1674c_pal_1		13078_down_of_Rv3190c	16	37	-	6.03125	0.000413	0.0499	CAGTAAACCGATTGGTGTACTT
Rv2324_nonpal_1		antisense_mmpL4_1187_to_stop	22	40	+	8.34783	0.000413	0.169	AAATCATCAAAATCCGCGA
Rv3765c_nonpal_1		antisense_Rv1461_472_from_start	4	23	+	0.821053	0.000414	0.375	TGACTCCTTGAGCCTCCAGA
Rv3765c_nonpal_1		sense_Rv1461_475_from_start	15	34	-	0.821053	0.000414	0.375	TGACTCCTTGAGCCTCCAGA
Rv0023_pal_1		sense_Rv2038c_183_from_start	18	25	+	9.25316	0.000419	0.474	CGTATCCG
Rv0023_pal_1		sense_Rv2038c_183_from_start	18	25	-	9.25316	0.000419	0.474	CGGATACG
Rv3133c_pal_1		antisense_gca_467_from_start	3	18	+	8.73973	0.00042	0.221	CATGCCGTAAGACTTG
Rv3133c_pal_1		antisense_gca_467_from_start	3	18	-	8.73973	0.00042	0.221	CAAGTCTTACGGCATG
Rv0324_nonpal_1		sense_Rv2038c_183_from_start	26	33	-	9.73529	0.000423	0.0796	CGCCGATC
Rv0691c_pal_1		antisense_cobK_311_from_start	11	22	+	8.73913	0.000426	0.063	GATGGCGGTACC
Rv0691c_pal_1		antisense_cobK_311_from_start	11	22	-	8.73913	0.000426	0.063	GGTACCGCCATC
Rv0691c_pal_1		sense_cobK_304_from_start	26	37	+	8.73913	0.000426	0.063	GGTACCGCCATC
Rv0691c_pal_1		sense_cobK_304_from_start	26	37	-	8.73913	0.000426	0.063	GATGGCGGTACC
Rv0023_nonpal_2		49_up_of_Rv3179	4	31	-	-24.4712	0.000426	0.125	ACTGATCGGTGTACTTATAACCGACACT
Rv0023_nonpal_2		5195_up_of_Rv3186	4	31	-	-24.4712	0.000426	0.125	ACTGATCGGTGTACTTATAACCGACACT
Rv0023_nonpal_2		6730_up_of_Rv3188	4	31	-	-24.4712	0.000426	0.125	ACTGATCGGTGTACTTATAACCGACACT
Rv0023_nonpal_2		1688_down_of_Rv3180c	4	31	-	-24.4712	0.000426	0.125	ACTGATCGGTGTACTTATAACCGACACT
Rv0023_nonpal_2		9767_down_of_Rv3190c	4	31	-	-24.4712	0.000426	0.125	ACTGATCGGTGTACTTATAACCGACACT
Rv3830c_nonpal_1		sense_Rv0674_10_to_stop	22	36	+	7.43243	0.000427	0.576	GTGACATGAGTGATC
Rv0324_nonpal_1		42_up_of_Rv3179	16	23	+	9.72059	0.000428	0.0796	TACTGATC
Rv0324_nonpal_1		9760_down_of_Rv3190c	16	23	+	9.72059	0.000428	0.0796	TACTGATC
Rv0324_nonpal_1		6723_up_of_Rv3188	16	23	+	9.72059	0.000428	0.0796	TACTGATC
Rv0324_nonpal_1		1681_down_of_Rv3180c	16	23	+	9.72059	0.000428	0.0796	TACTGATC
Rv0324_nonpal_1		5188_up_of_Rv3186	16	23	+	9.72059	0.000428	0.0796	TACTGATC
Rv0324_nonpal_1		9754_down_of_Rv3190c	22	29	+	9.72059	0.000428	0.0796	TACTGATC
Rv0324_nonpal_1		1675_down_of_Rv3180c	22	29	+	9.72059	0.000428	0.0796	TACTGATC
Rv0324_nonpal_1		6717_up_of_Rv3188	22	29	+	9.72059	0.000428	0.0796	TACTGATC
Rv0324_nonpal_1		36_up_of_Rv3179	22	29	+	9.72059	0.000428	0.0796	TACTGATC
Rv0324_nonpal_1		5182_up_of_Rv3186	22	29	+	9.72059	0.000428	0.0796	TACTGATC
Rv0324_nonpal_1		1682_down_of_Rv3180c	19	26	-	9.72059	0.000428	0.0796	TACTGATC
Rv0324_nonpal_1		9761_down_of_Rv3190c	19	26	-	9.72059	0.000428	0.0796	TACTGATC
Rv0324_nonpal_1		6724_up_of_Rv3188	19	26	-	9.72059	0.000428	0.0796	TACTGATC
Rv0324_nonpal_1		43_up_of_Rv3179	19	26	-	9.72059	0.000428	0.0796	TACTGATC
Rv0324_nonpal_1		5189_up_of_Rv3186	19	26	-	9.72059	0.000428	0.0796	TACTGATC
Rv0324_nonpal_1		1688_down_of_Rv3180c	25	32	-	9.72059	0.000428	0.0796	TACTGATC
Rv0324_nonpal_1		6730_up_of_Rv3188	25	32	-	9.72059	0.000428	0.0796	TACTGATC
Rv0324_nonpal_1		49_up_of_Rv3179	25	32	-	9.72059	0.000428	0.0796	TACTGATC
Rv0324_nonpal_1		5195_up_of_Rv3186	25	32	-	9.72059	0.000428	0.0796	TACTGATC
Rv0324_nonpal_1		9767_down_of_Rv3190c	25	32	-	9.72059	0.000428	0.0796	TACTGATC
Rv3488_pal_2		antisense_gca_467_from_start	19	26	+	2.76744	0.00043	0.146	TGATATTG
Rv3488_pal_2		sense_gca_460_from_start	22	29	+	2.76744	0.00043	0.146	CAATATCA
Rv3488_pal_2		antisense_gca_467_from_start	19	26	-	2.76744	0.00043	0.146	CAATATCA
Rv3488_pal_2		sense_gca_460_from_start	22	29	-	2.76744	0.00043	0.146	TGATATTG
Rv2788_pal_2		antisense_cobK_311_from_start	8	28	+	4.70833	0.000431	0.177	GATGATGGCGGTACCGGGATC
Rv2788_pal_2		sense_cobK_304_from_start	20	40	+	4.70833	0.000431	0.177	GATCCCGGTACCGCCATCATC
Rv2788_pal_2		antisense_cobK_311_from_start	8	28	-	4.70833	0.000431	0.177	GATCCCGGTACCGCCATCATC
Rv2788_pal_2		sense_cobK_304_from_start	20	40	-	4.70833	0.000431	0.177	GATGATGGCGGTACCGGGATC
Rv1353c_nonpal_1		sense_Rv2279_300_to_stop	9	23	-	8.45455	0.000432	0.0894	GATCCCCTATCCGTA
Rv1353c_nonpal_1		antisense_Rv2279_293_to_stop	25	39	+	8.45455	0.000432	0.0894	GATCCCCTATCCGTA
Rv0472c_nonpal_1		antisense_Rv1461_416_from_start	30	40	+	4.26923	0.000432	0.211	TCTCTGCTTCT
Rv3855_nonpal_1		antisense_pyrC_541_to_stop	7	32	-	-5.07692	0.000433	1	GGGTATTTCGATCACCGCCGAGGTCA
Rv3488_pal_1		antisense_aldA_642_from_start	27	34	+	6.29412	0.000435	0.102	CGATGTTG
Rv3488_pal_1		antisense_aldA_642_from_start	27	34	-	6.29412	0.000435	0.102	CAACATCG
Rv0302_nonpal_2		sense_pyrC_548_to_stop	25	35	+	9.0641	0.000436	0.614	GATCACCGCCG
Rv0302_nonpal_2		antisense_pyrC_541_to_stop	13	23	-	9.0641	0.000436	0.614	GATCACCGCCG
Rv2374c_nonpal_1		antisense_fadE7_121_to_stop	3	30	-	-1.50962	0.000436	0.175	GGGATATCGCTGGAGTACCCGGTCATCC
Rv2374c_nonpal_1		sense_fadE7_118_to_stop	8	35	+	-1.50962	0.000436	0.175	GGGATATCGCTGGAGTACCCGGTCATCC
Rv3488_nonpal_1		antisense_aldA_642_from_start	21	34	+	5.19118	0.000437	0.119	AGGTGACGATGTTG
Rv1473A_pal_2		antisense_pyrC_541_to_stop	18	25	+	9.36986	0.000438	0.0597	GTGATCGA
Rv1473A_pal_2		sense_pyrC_548_to_stop	23	30	+	9.36986	0.000438	0.0597	TCGATCAC
Rv1473A_pal_2		antisense_pyrC_541_to_stop	18	25	-	9.36986	0.000438	0.0597	TCGATCAC
Rv1473A_pal_2		sense_pyrC_548_to_stop	23	30	-	9.36986	0.000438	0.0597	GTGATCGA
Rv0767c_nonpal_2		antisense_pyrC_541_to_stop	6	26	-	6.77215	0.000445	0.331	TTCGATCACCGCCGAGGTCAC
Rv0047c_pal_1		10_up_of_Rv1866	25	36	+	8.19697	0.000446	0.345	CCGATATGGTGA
Rv0047c_pal_1		10_up_of_Rv1866	25	36	-	8.19697	0.000446	0.345	TCACCATATCGG
Rv0324_pal_1		antisense_cobK_311_from_start	7	18	+	7.45679	0.000447	0.39	CGATGATGGCGG
Rv0324_pal_1		antisense_cobK_311_from_start	7	18	-	7.45679	0.000447	0.39	CCGCCATCATCG
Rv0022c_pal_1		sense_accA1_598_from_start	6	27	+	7.58108	0.00045	0.109	ATACGCTATTCCTGGAGCGGTT
Rv0022c_pal_1		antisense_accA1_595_from_start	11	32	+	7.58108	0.00045	0.109	AACCGCTCCAGGAATAGCGTAT
Rv0022c_pal_1		sense_accA1_598_from_start	6	27	-	7.58108	0.00045	0.109	AACCGCTCCAGGAATAGCGTAT
Rv0022c_pal_1		antisense_accA1_595_from_start	11	32	-	7.58108	0.00045	0.109	ATACGCTATTCCTGGAGCGGTT
Rv0472c_nonpal_1		1662_up_of_Rv2018	22	32	-	4.16346	0.000451	0.211	TATCAATTTCA
Rv2324_nonpal_1		sense_mmpL4_1184_to_stop	18	36	+	8.2029	0.000453	0.169	TGGAGACCAATTCGAAGCT
Rv2324_nonpal_1		antisense_mmpL4_1187_to_stop	2	20	-	8.2029	0.000453	0.169	TGGAGACCAATTCGAAGCT
Rv1990c_nonpal_1		antisense_aldA_642_from_start	27	37	-	8.47692	0.000454	0.64	TGTCAACATCG
Rv2250c_nonpal_1		sense_Rv0674_10_to_stop	21	30	-	8.81159	0.000456	0.237	TCATGTCACC
Rv0465c_pal_1		antisense_Rv1461_559_from_start	6	33	+	3.40909	0.000457	0.178	TTATCGCCGGCAGGGATTACTGTACCGA
Rv0465c_pal_1		antisense_Rv1461_559_from_start	6	33	-	3.40909	0.000457	0.178	TCGGTACAGTAATCCCTGCCGGCGATAA
Rv1556_nonpal_1		sense_PPE24_1277_to_stop	8	24	+	2.78723	0.000458	0.182	GATACCCGCGGGTATCA
Rv1556_nonpal_1		sense_PPE24_1577_to_stop	8	24	+	2.78723	0.000458	0.182	GATACCCGCGGGTATCA
Rv1556_nonpal_1		sense_PPE24_1352_to_stop	8	24	+	2.78723	0.000458	0.182	GATACCCGCGGGTATCA
Rv1556_nonpal_1		antisense_PPE24_1345_to_stop	24	40	-	2.78723	0.000458	0.182	GATACCCGCGGGTATCA
Rv1556_nonpal_1		antisense_PPE24_1570_to_stop	24	40	-	2.78723	0.000458	0.182	GATACCCGCGGGTATCA
Rv1556_nonpal_1		antisense_PPE24_1270_to_stop	24	40	-	2.78723	0.000458	0.182	GATACCCGCGGGTATCA
Rv1255c_pal_1		antisense_PPE24_1270_to_stop	3	28	+	6.89655	0.00046	0.159	GTAGACTAAAGCCACCGATTGTGATA
Rv1255c_pal_1		antisense_PPE24_1570_to_stop	3	28	+	6.89655	0.00046	0.159	GTAGACTAAAGCCACCGATTGTGATA
Rv1255c_pal_1		antisense_PPE24_1345_to_stop	3	28	+	6.89655	0.00046	0.159	GTAGACTAAAGCCACCGATTGTGATA
Rv1255c_pal_1		antisense_PPE24_1570_to_stop	3	28	-	6.89655	0.00046	0.159	TATCACAATCGGTGGCTTTAGTCTAC
Rv1255c_pal_1		antisense_PPE24_1345_to_stop	3	28	-	6.89655	0.00046	0.159	TATCACAATCGGTGGCTTTAGTCTAC
Rv1255c_pal_1		antisense_PPE24_1270_to_stop	3	28	-	6.89655	0.00046	0.159	TATCACAATCGGTGGCTTTAGTCTAC
Rv1674c_nonpal_1		sense_Rv0674_10_to_stop	21	38	+	1.02128	0.000462	0.357	GGTGACATGAGTGATCTG
Rv0465c_pal_1		antisense_rocA_790_to_stop	9	36	+	3.375	0.000462	0.178	TGGTAGCGGCCGATATTGGTACCCACCC
Rv0465c_pal_1		sense_rocA_797_to_stop	12	39	+	3.375	0.000462	0.178	GGGTGGGTACCAATATCGGCCGCTACCA
Rv0465c_pal_1		antisense_rocA_790_to_stop	9	36	-	3.375	0.000462	0.178	GGGTGGGTACCAATATCGGCCGCTACCA
Rv0465c_pal_1		sense_rocA_797_to_stop	12	39	-	3.375	0.000462	0.178	TGGTAGCGGCCGATATTGGTACCCACCC
Rv2359_nonpal_1		sense_pks6_424_from_start	1	28	-	-11.0577	0.000465	0.0838	GATCTGGATACGCTGTTATCGCACACTT
Rv2359_nonpal_1		sense_pks6_423_from_start	1	28	-	-11.0577	0.000465	0.0838	GATCTGGATACGCTGTTATCGCACACTT
Rv0981_nonpal_2		sense_mmpL4_1184_to_stop	13	33	+	4.09474	0.000467	0.232	ATTTCTGGAGACCAATTCGAA
Rv0981_nonpal_2		antisense_mmpL4_1187_to_stop	5	25	-	4.09474	0.000467	0.232	ATTTCTGGAGACCAATTCGAA
Rv0081_nonpal_1		sense_bioB_253_to_stop	1	15	-	6.4	0.000468	0.218	GTCGGCGAACGGGGT
Rv2250c_nonpal_1		antisense_treZ_470_to_stop	4	13	+	8.73913	0.000469	0.237	AACTGAAACG
Rv2250c_nonpal_1		antisense_treY_785_to_stop	4	13	+	8.73913	0.000469	0.237	AACTGAAACG
Rv2250c_nonpal_1		880_up_of_treZ	4	13	+	8.73913	0.000469	0.237	AACTGAAACG
Rv2250c_nonpal_1		877_up_of_treZ	25	34	-	8.73913	0.000469	0.237	AACTGAAACG
Rv2250c_nonpal_1		sense_treZ_467_to_stop	25	34	-	8.73913	0.000469	0.237	AACTGAAACG
Rv3246c_pal_1		10_up_of_Rv1866	22	37	+	8.18293	0.00047	0.069	GCACCGATATGGTGAC
Rv3246c_pal_1		10_up_of_Rv1866	22	37	-	8.18293	0.00047	0.069	GTCACCATATCGGTGC
Rv2324_nonpal_1		10_up_of_Rv1866	19	37	+	8.14493	0.000471	0.169	GAGGCACCGATATGGTGAC
Rv3488_pal_2		sense_fadE7_118_to_stop	9	16	+	2.69767	0.000471	0.146	GGATATCG
Rv3488_pal_2		sense_fadE7_118_to_stop	9	16	-	2.69767	0.000471	0.146	CGATATCC
Rv3488_pal_2		antisense_fadE7_121_to_stop	22	29	+	2.69767	0.000471	0.146	CGATATCC
Rv3488_pal_2		antisense_fadE7_121_to_stop	22	29	-	2.69767	0.000471	0.146	GGATATCG
Rv2788_pal_2		antisense_frdA_787_from_start	13	33	+	4.46875	0.000471	0.177	AATCCTGGAGGTAGCGGTAGC
Rv2788_pal_2		antisense_frdA_787_from_start	13	33	-	4.46875	0.000471	0.177	GCTACCGCTACCTCCAGGATT
Rv0653c_nonpal_1		antisense_PPE24_1570_to_stop	20	38	+	6.29114	0.000471	0.113	ATTGTGATACCCGCGGGTA
Rv0653c_nonpal_1		antisense_PPE24_1345_to_stop	20	38	+	6.29114	0.000471	0.113	ATTGTGATACCCGCGGGTA
Rv0653c_nonpal_1		antisense_PPE24_1270_to_stop	20	38	+	6.29114	0.000471	0.113	ATTGTGATACCCGCGGGTA
Rv0653c_nonpal_1		sense_PPE24_1277_to_stop	10	28	-	6.29114	0.000471	0.113	ATTGTGATACCCGCGGGTA
Rv0653c_nonpal_1		sense_PPE24_1352_to_stop	10	28	-	6.29114	0.000471	0.113	ATTGTGATACCCGCGGGTA
Rv0653c_nonpal_1		sense_PPE24_1577_to_stop	10	28	-	6.29114	0.000471	0.113	ATTGTGATACCCGCGGGTA
Rv0678_nonpal_1		antisense_gca_467_from_start	10	24	+	8.15625	0.000473	0.112	TAAGACTTGTGATAT
Rv0678_nonpal_1		sense_gca_460_from_start	24	38	-	8.15625	0.000473	0.112	TAAGACTTGTGATAT
Rv3830c_nonpal_2		93_up_of_lpqG	3	29	-	-11.7692	0.000479	0.412	TACTGGCATCGACGGGCCCTACAATGC
Rv3736_nonpal_1		sense_Rv1461_475_from_start	4	18	-	7.94203	0.000479	0.626	CAGATCCTCTCTGAT
Rv3736_nonpal_1		antisense_Rv1461_472_from_start	20	34	+	7.94203	0.000479	0.626	CAGATCCTCTCTGAT
Rv0275c_nonpal_1		sense_pks6_424_from_start	2	27	+	-4.01923	0.000484	0.092	AGTGTGCGATAACAGCGTATCCAGAT
Rv0275c_nonpal_1		sense_pks6_423_from_start	2	27	+	-4.01923	0.000484	0.092	AGTGTGCGATAACAGCGTATCCAGAT
Rv0767c_nonpal_1		10_up_of_Rv1866	1	15	-	7.98571	0.000485	0.445	CAGAACAGCCGTCGG
Rv1473A_pal_1		antisense_aldA_642_from_start	24	35	+	7.25714	0.000486	0.313	TGACGATGTTGA
Rv1473A_pal_1		antisense_aldA_642_from_start	24	35	-	7.25714	0.000486	0.313	TCAACATCGTCA
Rv3765c_nonpal_1		antisense_aldA_642_from_start	15	34	-	0.242105	0.000488	0.375	CAACATCGTCACCTCCAGCA
Rv1473A_pal_2		sense_Rv1461_475_from_start	1	8	+	9.12329	0.000488	0.0597	CAGATCAG
Rv1473A_pal_2		sense_Rv1461_475_from_start	1	8	-	9.12329	0.000488	0.0597	CTGATCTG
Rv1473A_pal_2		antisense_Rv1461_472_from_start	30	37	+	9.12329	0.000488	0.0597	CTGATCTG
Rv1473A_pal_2		antisense_Rv1461_472_from_start	30	37	-	9.12329	0.000488	0.0597	CAGATCAG
Rv0023_nonpal_1		sense_mmpL4_1184_to_stop	19	39	-	7.71831	0.000491	0.0967	AATAGCTTCGAATTGGTCTCC
Rv3249c_pal_1		antisense_pyrC_541_to_stop	18	29	+	8.24615	0.000492	0.201	GTGATCGAAATA
Rv3249c_pal_1		sense_pyrC_548_to_stop	19	30	+	8.24615	0.000492	0.201	TATTTCGATCAC
Rv3249c_pal_1		antisense_pyrC_541_to_stop	18	29	-	8.24615	0.000492	0.201	TATTTCGATCAC
Rv3249c_pal_1		sense_pyrC_548_to_stop	19	30	-	8.24615	0.000492	0.201	GTGATCGAAATA
Rv0023_nonpal_1		9761_down_of_Rv3190c	1	21	+	7.70423	0.000495	0.0967	GTCGGTTATAAGTACACCGAT
Rv0023_nonpal_1		43_up_of_Rv3179	1	21	+	7.70423	0.000495	0.0967	GTCGGTTATAAGTACACCGAT
Rv0023_nonpal_1		5189_up_of_Rv3186	1	21	+	7.70423	0.000495	0.0967	GTCGGTTATAAGTACACCGAT
Rv0023_nonpal_1		6724_up_of_Rv3188	1	21	+	7.70423	0.000495	0.0967	GTCGGTTATAAGTACACCGAT
Rv0023_nonpal_1		1682_down_of_Rv3180c	1	21	+	7.70423	0.000495	0.0967	GTCGGTTATAAGTACACCGAT
Rv0023_nonpal_1		6730_up_of_Rv3188	7	27	+	7.70423	0.000495	0.0967	GTCGGTTATAAGTACACCGAT
Rv0023_nonpal_1		1688_down_of_Rv3180c	7	27	+	7.70423	0.000495	0.0967	GTCGGTTATAAGTACACCGAT
Rv0023_nonpal_1		5195_up_of_Rv3186	7	27	+	7.70423	0.000495	0.0967	GTCGGTTATAAGTACACCGAT
Rv0023_nonpal_1		9767_down_of_Rv3190c	7	27	+	7.70423	0.000495	0.0967	GTCGGTTATAAGTACACCGAT
Rv0023_nonpal_1		49_up_of_Rv3179	7	27	+	7.70423	0.000495	0.0967	GTCGGTTATAAGTACACCGAT
Rv2324_nonpal_2		antisense_aldA_642_from_start	15	29	-	7.48193	0.000499	0.299	TCGTCACCTCCAGCA
Rv0273c_nonpal_1		antisense_mmpL4_1187_to_stop	4	28	+	7.0875	0.000502	0.198	CTTCGAATTGGTCTCCAGAAATCAT
Rv0273c_nonpal_1		sense_mmpL4_1184_to_stop	10	34	-	7.0875	0.000502	0.198	CTTCGAATTGGTCTCCAGAAATCAT
Rv0494_nonpal_2		antisense_Rv2963_530_to_stop	4	18	-	1.72632	0.000503	1	TTCTGGCAGAGCTTC
Rv0981_nonpal_1		3353_up_of_Rv3179	2	29	-	-7.12264	0.000505	0.136	TACACCAATCGGTTTACTGTAGGAGGTC
Rv0981_nonpal_1		4992_down_of_Rv3180c	2	29	-	-7.12264	0.000505	0.136	TACACCAATCGGTTTACTGTAGGAGGTC
Rv0981_nonpal_1		8499_up_of_Rv3186	2	29	-	-7.12264	0.000505	0.136	TACACCAATCGGTTTACTGTAGGAGGTC
Rv0981_nonpal_1		10034_up_of_Rv3188	2	29	-	-7.12264	0.000505	0.136	TACACCAATCGGTTTACTGTAGGAGGTC
Rv0981_nonpal_1		13071_down_of_Rv3190c	2	29	-	-7.12264	0.000505	0.136	TACACCAATCGGTTTACTGTAGGAGGTC
Rv1816_nonpal_1		sense_Rv0674_10_to_stop	23	39	+	7.8	0.000506	0.146	TGACATGAGTGATCTGG
Rv0273c_nonpal_1		sense_PPE24_1577_to_stop	1	25	+	7.0625	0.000508	0.198	AGCTGACGATACCCGCGGGTATCAC
Rv0273c_nonpal_1		sense_PPE24_1352_to_stop	1	25	+	7.0625	0.000508	0.198	AGCTGACGATACCCGCGGGTATCAC
Rv0273c_nonpal_1		sense_PPE24_1277_to_stop	1	25	+	7.0625	0.000508	0.198	AGCTGACGATACCCGCGGGTATCAC
Rv2250c_nonpal_2		antisense_Rv0370c_389_from_start	5	32	-	-39.9573	0.000511	0.311	CGGACCGACCCCTCCAGTGCTGCTCATC
Rv0981_nonpal_2		sense_mmpL4_1184_to_stop	3	23	+	3.83158	0.000511	0.232	GATTTTGATGATTTCTGGAGA
Rv0981_nonpal_2		antisense_mmpL4_1187_to_stop	15	35	-	3.83158	0.000511	0.232	GATTTTGATGATTTCTGGAGA
Rv2324_nonpal_1		6717_up_of_Rv3188	5	23	-	8.01449	0.000511	0.169	TATACAAGGAGTCGGCGTG
Rv2324_nonpal_1		5182_up_of_Rv3186	5	23	-	8.01449	0.000511	0.169	TATACAAGGAGTCGGCGTG
Rv2324_nonpal_1		1675_down_of_Rv3180c	5	23	-	8.01449	0.000511	0.169	TATACAAGGAGTCGGCGTG
Rv2324_nonpal_1		36_up_of_Rv3179	5	23	-	8.01449	0.000511	0.169	TATACAAGGAGTCGGCGTG
Rv2324_nonpal_1		9754_down_of_Rv3190c	5	23	-	8.01449	0.000511	0.169	TATACAAGGAGTCGGCGTG
Rv2034_nonpal_1		sense_rocA_797_to_stop	14	24	+	8.47059	0.000514	0.253	GTGGGTACCAA
Rv2034_nonpal_1		antisense_rocA_790_to_stop	24	34	-	8.47059	0.000514	0.253	GTGGGTACCAA
Rv0678_nonpal_1		93_up_of_lpqG	24	38	+	8.01562	0.000517	0.112	CCAGTACCCCGAAAT
Rv0023_nonpal_2		antisense_aldA_642_from_start	13	40	-	-25.4808	0.000517	0.135	CGTTGTCAACATCGTCACCTCCAGCAGT
Rv1719_pal_1		antisense_pks6_431_from_start	14	28	+	8.25	0.00052	0.307	ACCCACGATCTGGAT
Rv1719_pal_1		antisense_pks6_430_from_start	14	28	+	8.25	0.00052	0.307	ACCCACGATCTGGAT
Rv1719_pal_1		sense_pks6_424_from_start	20	34	+	8.25	0.00052	0.307	ATCCAGATCGTGGGT
Rv1719_pal_1		sense_pks6_423_from_start	20	34	+	8.25	0.00052	0.307	ATCCAGATCGTGGGT
Rv1719_pal_1		antisense_pks6_431_from_start	14	28	-	8.25	0.00052	0.307	ATCCAGATCGTGGGT
Rv1719_pal_1		antisense_pks6_430_from_start	14	28	-	8.25	0.00052	0.307	ATCCAGATCGTGGGT
Rv1719_pal_1		sense_pks6_424_from_start	20	34	-	8.25	0.00052	0.307	ACCCACGATCTGGAT
Rv1719_pal_1		sense_pks6_423_from_start	20	34	-	8.25	0.00052	0.307	ACCCACGATCTGGAT
Rv1353c_pal_1		antisense_gca_467_from_start	3	13	+	8.12121	0.000521	0.171	CATGCCGTAAG
Rv1353c_pal_1		antisense_gca_467_from_start	3	13	-	8.12121	0.000521	0.171	CTTACGGCATG
Rv0678_nonpal_1		sense_treZ_467_to_stop	26	40	-	8	0.000523	0.112	CAAAAGAACTGAAAC
Rv0678_nonpal_1		877_up_of_treZ	26	40	-	8	0.000523	0.112	CAAAAGAACTGAAAC
Rv1473A_pal_1		sense_metA_384_from_start	18	29	+	7.1	0.000523	0.313	TGATCTCGATAC
Rv1473A_pal_1		antisense_metA_391_from_start	19	30	+	7.1	0.000523	0.313	GTATCGAGATCA
Rv1473A_pal_1		sense_metA_384_from_start	18	29	-	7.1	0.000523	0.313	GTATCGAGATCA
Rv1473A_pal_1		antisense_metA_391_from_start	19	30	-	7.1	0.000523	0.313	TGATCTCGATAC
Rv1404_nonpal_1		6724_up_of_Rv3188	13	38	-	6.0625	0.000525	0.0347	CGACTCCTTGTATACTGATCGGTGTA
Rv1404_nonpal_1		5189_up_of_Rv3186	13	38	-	6.0625	0.000525	0.0347	CGACTCCTTGTATACTGATCGGTGTA
Rv1404_nonpal_1		9761_down_of_Rv3190c	13	38	-	6.0625	0.000525	0.0347	CGACTCCTTGTATACTGATCGGTGTA
Rv1404_nonpal_1		1682_down_of_Rv3180c	13	38	-	6.0625	0.000525	0.0347	CGACTCCTTGTATACTGATCGGTGTA
Rv1404_nonpal_1		43_up_of_Rv3179	13	38	-	6.0625	0.000525	0.0347	CGACTCCTTGTATACTGATCGGTGTA
Rv1404_nonpal_1		5188_up_of_Rv3186	4	29	+	6.0625	0.000525	0.0347	CGACTCCTTGTATACTGATCGGTGTA
Rv1404_nonpal_1		42_up_of_Rv3179	4	29	+	6.0625	0.000525	0.0347	CGACTCCTTGTATACTGATCGGTGTA
Rv1404_nonpal_1		1681_down_of_Rv3180c	4	29	+	6.0625	0.000525	0.0347	CGACTCCTTGTATACTGATCGGTGTA
Rv1404_nonpal_1		6723_up_of_Rv3188	4	29	+	6.0625	0.000525	0.0347	CGACTCCTTGTATACTGATCGGTGTA
Rv1404_nonpal_1		9760_down_of_Rv3190c	4	29	+	6.0625	0.000525	0.0347	CGACTCCTTGTATACTGATCGGTGTA
Rv1404_nonpal_1		36_up_of_Rv3179	10	35	+	6.0625	0.000525	0.0347	CGACTCCTTGTATACTGATCGGTGTA
Rv1404_nonpal_1		9754_down_of_Rv3190c	10	35	+	6.0625	0.000525	0.0347	CGACTCCTTGTATACTGATCGGTGTA
Rv1404_nonpal_1		5182_up_of_Rv3186	10	35	+	6.0625	0.000525	0.0347	CGACTCCTTGTATACTGATCGGTGTA
Rv1404_nonpal_1		1675_down_of_Rv3180c	10	35	+	6.0625	0.000525	0.0347	CGACTCCTTGTATACTGATCGGTGTA
Rv1404_nonpal_1		6717_up_of_Rv3188	10	35	+	6.0625	0.000525	0.0347	CGACTCCTTGTATACTGATCGGTGTA
Rv1846c_pal_1		sense_gca_460_from_start	5	19	+	4.75789	0.000527	0.239	CCGACATGCTGGCGT
Rv1846c_pal_1		sense_gca_460_from_start	5	19	-	4.75789	0.000527	0.239	ACGCCAGCATGTCGG
Rv1473A_pal_2		sense_metA_384_from_start	17	24	+	9.06849	0.000528	0.0597	CTGATCTC
Rv1473A_pal_2		sense_metA_384_from_start	17	24	-	9.06849	0.000528	0.0597	GAGATCAG
Rv1473A_pal_2		antisense_metA_391_from_start	24	31	+	9.06849	0.000528	0.0597	GAGATCAG
Rv1473A_pal_2		sense_Rv0674_10_to_stop	31	38	+	9.06849	0.000528	0.0597	GTGATCTG
Rv1473A_pal_2		antisense_metA_391_from_start	24	31	-	9.06849	0.000528	0.0597	CTGATCTC
Rv1473A_pal_2		sense_Rv0674_10_to_stop	31	38	-	9.06849	0.000528	0.0597	CAGATCAC
Rv1816_nonpal_2		880_up_of_treZ	6	33	-	-30.0096	0.000529	0.258	AGAGTGGGGGGCCTCCAGCCCGTTTCAG
Rv1816_nonpal_2		antisense_treZ_470_to_stop	6	33	-	-30.0096	0.000529	0.258	AGAGTGGGGGGCCTCCAGCCCGTTTCAG
Rv1816_nonpal_2		antisense_treY_785_to_stop	6	33	-	-30.0096	0.000529	0.258	AGAGTGGGGGGCCTCCAGCCCGTTTCAG
Rv1816_nonpal_2		877_up_of_treZ	5	32	+	-30.0096	0.000529	0.258	AGAGTGGGGGGCCTCCAGCCCGTTTCAG
Rv1816_nonpal_2		sense_treZ_467_to_stop	5	32	+	-30.0096	0.000529	0.258	AGAGTGGGGGGCCTCCAGCCCGTTTCAG
Rv3557c_nonpal_1		antisense_PPE24_1270_to_stop	7	26	+	-6.27885	0.000533	0.135	ACTAAAGCCACCGATTGTGA
Rv3557c_nonpal_1		antisense_PPE24_1570_to_stop	7	26	+	-6.27885	0.000533	0.135	ACTAAAGCCACCGATTGTGA
Rv3557c_nonpal_1		antisense_PPE24_1345_to_stop	7	26	+	-6.27885	0.000533	0.135	ACTAAAGCCACCGATTGTGA
Rv1049_nonpal_2		sense_Rv1278_1158_to_stop	19	33	-	7.45333	0.000537	0.1	GGTCAGCGACCTCTC
Rv0302_pal_1		antisense_pks6_430_from_start	12	23	+	7.96324	0.000541	0.249	GAACCCACGATC
Rv0302_pal_1		antisense_pks6_431_from_start	12	23	+	7.96324	0.000541	0.249	GAACCCACGATC
Rv0302_pal_1		antisense_pks6_431_from_start	12	23	-	7.96324	0.000541	0.249	GATCGTGGGTTC
Rv0302_pal_1		antisense_pks6_430_from_start	12	23	-	7.96324	0.000541	0.249	GATCGTGGGTTC
Rv0302_pal_1		sense_pks6_423_from_start	25	36	+	7.96324	0.000541	0.249	GATCGTGGGTTC
Rv0302_pal_1		sense_pks6_424_from_start	25	36	+	7.96324	0.000541	0.249	GATCGTGGGTTC
Rv0302_pal_1		sense_pks6_424_from_start	25	36	-	7.96324	0.000541	0.249	GAACCCACGATC
Rv0302_pal_1		sense_pks6_423_from_start	25	36	-	7.96324	0.000541	0.249	GAACCCACGATC
Rv3736_pal_1		antisense_pyrC_541_to_stop	7	21	+	7.82143	0.000542	0.419	TGACCTCGGCGGTGA
Rv3736_pal_1		antisense_pyrC_541_to_stop	7	21	-	7.82143	0.000542	0.419	TCACCGCCGAGGTCA
Rv2642_nonpal_1		sense_accA1_598_from_start	5	29	+	3.05814	0.000545	0.132	GATACGCTATTCCTGGAGCGGTTTG
Rv2642_nonpal_1		antisense_accA1_595_from_start	9	33	-	3.05814	0.000545	0.132	GATACGCTATTCCTGGAGCGGTTTG
Rv0981_nonpal_2		antisense_aldA_642_from_start	19	39	+	3.63158	0.000546	0.232	GGAGGTGACGATGTTGACAAC
Rv0653c_nonpal_1		sense_gca_460_from_start	18	36	+	5.91139	0.000548	0.113	GTATCAATATCACAAGTCT
Rv0653c_nonpal_1		antisense_gca_467_from_start	12	30	-	5.91139	0.000548	0.113	GTATCAATATCACAAGTCT
Rv2359_nonpal_1		antisense_aldA_642_from_start	12	39	-	-11.7885	0.000548	0.089	GTTGTCAACATCGTCACCTCCAGCAGTC
Rv0494_nonpal_2		sense_cobK_304_from_start	2	16	-	1.36842	0.00055	1	CGGCGGGCGAGCCAG
Rv3488_nonpal_1		sense_PPE24_1577_to_stop	1	14	+	4.44118	0.000551	0.126	AGCTGACGATACCC
Rv3488_nonpal_1		sense_PPE24_1352_to_stop	1	14	+	4.44118	0.000551	0.126	AGCTGACGATACCC
Rv3488_nonpal_1		sense_PPE24_1277_to_stop	1	14	+	4.44118	0.000551	0.126	AGCTGACGATACCC
Rv3249c_pal_2		9760_down_of_Rv3190c	2	16	+	7.10811	0.000553	0.0767	GCCGACTCCTTGTAT
Rv3249c_pal_2		42_up_of_Rv3179	2	16	+	7.10811	0.000553	0.0767	GCCGACTCCTTGTAT
Rv3249c_pal_2		5188_up_of_Rv3186	2	16	+	7.10811	0.000553	0.0767	GCCGACTCCTTGTAT
Rv3249c_pal_2		6723_up_of_Rv3188	2	16	+	7.10811	0.000553	0.0767	GCCGACTCCTTGTAT
Rv3249c_pal_2		1681_down_of_Rv3180c	2	16	+	7.10811	0.000553	0.0767	GCCGACTCCTTGTAT
Rv3249c_pal_2		5182_up_of_Rv3186	8	22	+	7.10811	0.000553	0.0767	GCCGACTCCTTGTAT
Rv3249c_pal_2		36_up_of_Rv3179	8	22	+	7.10811	0.000553	0.0767	GCCGACTCCTTGTAT
Rv3249c_pal_2		1675_down_of_Rv3180c	8	22	+	7.10811	0.000553	0.0767	GCCGACTCCTTGTAT
Rv3249c_pal_2		6717_up_of_Rv3188	8	22	+	7.10811	0.000553	0.0767	GCCGACTCCTTGTAT
Rv3249c_pal_2		9754_down_of_Rv3190c	8	22	+	7.10811	0.000553	0.0767	GCCGACTCCTTGTAT
Rv3249c_pal_2		42_up_of_Rv3179	2	16	-	7.10811	0.000553	0.0767	ATACAAGGAGTCGGC
Rv3249c_pal_2		5188_up_of_Rv3186	2	16	-	7.10811	0.000553	0.0767	ATACAAGGAGTCGGC
Rv3249c_pal_2		9760_down_of_Rv3190c	2	16	-	7.10811	0.000553	0.0767	ATACAAGGAGTCGGC
Rv3249c_pal_2		6723_up_of_Rv3188	2	16	-	7.10811	0.000553	0.0767	ATACAAGGAGTCGGC
Rv3249c_pal_2		1681_down_of_Rv3180c	2	16	-	7.10811	0.000553	0.0767	ATACAAGGAGTCGGC
Rv3249c_pal_2		9754_down_of_Rv3190c	8	22	-	7.10811	0.000553	0.0767	ATACAAGGAGTCGGC
Rv3249c_pal_2		6717_up_of_Rv3188	8	22	-	7.10811	0.000553	0.0767	ATACAAGGAGTCGGC
Rv3249c_pal_2		1675_down_of_Rv3180c	8	22	-	7.10811	0.000553	0.0767	ATACAAGGAGTCGGC
Rv3249c_pal_2		5182_up_of_Rv3186	8	22	-	7.10811	0.000553	0.0767	ATACAAGGAGTCGGC
Rv3249c_pal_2		36_up_of_Rv3179	8	22	-	7.10811	0.000553	0.0767	ATACAAGGAGTCGGC
Rv3249c_pal_2		6724_up_of_Rv3188	26	40	+	7.10811	0.000553	0.0767	ATACAAGGAGTCGGC
Rv3249c_pal_2		5189_up_of_Rv3186	26	40	+	7.10811	0.000553	0.0767	ATACAAGGAGTCGGC
Rv3249c_pal_2		1682_down_of_Rv3180c	26	40	+	7.10811	0.000553	0.0767	ATACAAGGAGTCGGC
Rv3249c_pal_2		9761_down_of_Rv3190c	26	40	+	7.10811	0.000553	0.0767	ATACAAGGAGTCGGC
Rv3249c_pal_2		43_up_of_Rv3179	26	40	+	7.10811	0.000553	0.0767	ATACAAGGAGTCGGC
Rv3249c_pal_2		6724_up_of_Rv3188	26	40	-	7.10811	0.000553	0.0767	GCCGACTCCTTGTAT
Rv3249c_pal_2		5189_up_of_Rv3186	26	40	-	7.10811	0.000553	0.0767	GCCGACTCCTTGTAT
Rv3249c_pal_2		9761_down_of_Rv3190c	26	40	-	7.10811	0.000553	0.0767	GCCGACTCCTTGTAT
Rv3249c_pal_2		1682_down_of_Rv3180c	26	40	-	7.10811	0.000553	0.0767	GCCGACTCCTTGTAT
Rv3249c_pal_2		43_up_of_Rv3179	26	40	-	7.10811	0.000553	0.0767	GCCGACTCCTTGTAT
Rv1473A_nonpal_1		antisense_pks6_431_from_start	16	29	+	2.80822	0.000554	0.192	CCACGATCTGGATA
Rv1473A_nonpal_1		antisense_pks6_430_from_start	16	29	+	2.80822	0.000554	0.192	CCACGATCTGGATA
Rv1473A_nonpal_1		sense_pks6_424_from_start	19	32	-	2.80822	0.000554	0.192	CCACGATCTGGATA
Rv1473A_nonpal_1		sense_pks6_423_from_start	19	32	-	2.80822	0.000554	0.192	CCACGATCTGGATA
Rv0117_nonpal_1		antisense_Rv2963_530_to_stop	1	27	-	-6.42308	0.000557	0.101	CCCGAATCGTTCTGGCAGAGCTTCTTT
Rv3849_nonpal_1		antisense_fadE7_121_to_stop	27	38	+	7.53425	0.000559	0.549	TCCCGTTGCCGC
Rv0678_pal_1		sense_Rv1278_1158_to_stop	25	31	+	10.2647	0.000563	0.358	TCGCTGA
Rv0678_pal_1		sense_Rv1278_1158_to_stop	25	31	-	10.2647	0.000563	0.358	TCAGCGA
Rv0678_pal_1		sense_bioB_253_to_stop	32	38	+	10.2647	0.000563	0.358	TCGGTGA
Rv0678_pal_1		sense_bioB_253_to_stop	32	38	-	10.2647	0.000563	0.358	TCACCGA
Rv2989_pal_1		sense_Rv2038c_183_from_start	14	30	+	7.38961	0.000565	0.596	TGGGCGTATCCGGATCG
Rv2989_pal_1		sense_Rv2038c_183_from_start	14	30	-	7.38961	0.000565	0.596	CGATCCGGATACGCCCA
Rv3574_nonpal_1		sense_fadE7_118_to_stop	1	15	-	6.72059	0.000568	0.255	GATATCCCGTTGCCG
Rv3574_nonpal_1		antisense_fadE7_121_to_stop	23	37	+	6.72059	0.000568	0.255	GATATCCCGTTGCCG
Rv0117_nonpal_1		antisense_accA1_595_from_start	2	28	+	-6.5	0.000568	0.101	CGCAACACAAACCGCTCCAGGAATAGC
Rv0117_nonpal_1		sense_accA1_598_from_start	10	36	-	-6.5	0.000568	0.101	CGCAACACAAACCGCTCCAGGAATAGC
Rv0691c_pal_1		sense_gca_460_from_start	17	28	+	8.26087	0.000568	0.0721	CGTATCAATATC
Rv0691c_pal_1		antisense_gca_467_from_start	20	31	+	8.26087	0.000568	0.0721	GATATTGATACG
Rv0691c_pal_1		sense_gca_460_from_start	17	28	-	8.26087	0.000568	0.0721	GATATTGATACG
Rv0691c_pal_1		antisense_gca_467_from_start	20	31	-	8.26087	0.000568	0.0721	CGTATCAATATC
Rv0576_nonpal_1		8506_up_of_Rv3186	1	26	+	6.01136	0.00057	0.0897	TACCGTCAAAGCACAAAGTACACCAA
Rv0576_nonpal_1		4999_down_of_Rv3180c	1	26	+	6.01136	0.00057	0.0897	TACCGTCAAAGCACAAAGTACACCAA
Rv0576_nonpal_1		13078_down_of_Rv3190c	1	26	+	6.01136	0.00057	0.0897	TACCGTCAAAGCACAAAGTACACCAA
Rv0576_nonpal_1		10041_up_of_Rv3188	1	26	+	6.01136	0.00057	0.0897	TACCGTCAAAGCACAAAGTACACCAA
Rv0576_nonpal_1		3360_up_of_Rv3179	1	26	+	6.01136	0.00057	0.0897	TACCGTCAAAGCACAAAGTACACCAA
Rv0047c_pal_1		sense_Rv1461_552_from_start	7	18	+	7.81818	0.000571	0.345	GGAATATTTCGG
Rv0047c_pal_1		sense_Rv1461_552_from_start	7	18	-	7.81818	0.000571	0.345	CCGAAATATTCC
Rv1956_pal_1		sense_Rv1461_552_from_start	8	15	+	6.75581	0.000571	0.168	GAATATTT
Rv1956_pal_1		sense_Rv1461_552_from_start	8	15	-	6.75581	0.000571	0.168	AAATATTC
Rv1956_pal_1		antisense_Rv1461_559_from_start	33	40	+	6.75581	0.000571	0.168	AAATATTC
Rv1956_pal_1		antisense_Rv1461_559_from_start	33	40	-	6.75581	0.000571	0.168	GAATATTT
Rv2788_nonpal_2		antisense_aldA_642_from_start	10	37	-	-11.7326	0.000576	0.149	TGTCAACATCGTCACCTCCAGCAGTCAC
Rv2989_nonpal_1		sense_gca_460_from_start	9	29	-	6.26316	0.000577	0.613	TGATATTGATACGCCAGCATG
Rv2989_nonpal_1		antisense_gca_467_from_start	19	39	+	6.26316	0.000577	0.613	TGATATTGATACGCCAGCATG
Rv1167c_nonpal_1		sense_metA_384_from_start	6	20	-	2.47115	0.000578	0.56	TCAGCGGAAATCTTG
Rv1033c_nonpal_1		sense_pks9_325_to_stop	22	36	-	5	0.000578	0.226	CAAACCGATAGCCAT
Rv3246c_nonpal_1		antisense_gca_467_from_start	6	25	+	6.23457	0.000578	0.128	GCCGTAAGACTTGTGATATT
Rv0880_nonpal_1		antisense_Rv1461_416_from_start	12	35	-	0.0736842	0.000579	0.172	CAGAGATTAGTAGCTGGAGTAGCC
Rv0047c_nonpal_1		sense_Rv2963_537_to_stop	1	15	+	7.9375	0.00058	0.275	GTGCTATCGCGGCAT
Rv0757_nonpal_1		antisense_mmpL4_1187_to_stop	3	23	+	6.36709	0.000581	0.471	GCTTCGAATTGGTCTCCAGAA
Rv0757_nonpal_1		sense_mmpL4_1184_to_stop	15	35	-	6.36709	0.000581	0.471	GCTTCGAATTGGTCTCCAGAA
Rv0117_nonpal_1		sense_gca_460_from_start	3	29	-	-6.59615	0.000582	0.101	TGATATTGATACGCCAGCATGTCGGTG
Rv3133c_nonpal_1		13078_down_of_Rv3190c	9	23	-	7.82609	0.000584	0.169	GTGTACTTTGTGCTT
Rv3133c_nonpal_1		3360_up_of_Rv3179	9	23	-	7.82609	0.000584	0.169	GTGTACTTTGTGCTT
Rv3133c_nonpal_1		10041_up_of_Rv3188	9	23	-	7.82609	0.000584	0.169	GTGTACTTTGTGCTT
Rv3133c_nonpal_1		4999_down_of_Rv3180c	9	23	-	7.82609	0.000584	0.169	GTGTACTTTGTGCTT
Rv3133c_nonpal_1		8506_up_of_Rv3186	9	23	-	7.82609	0.000584	0.169	GTGTACTTTGTGCTT
Rv3133c_nonpal_1		8499_up_of_Rv3186	25	39	+	7.82609	0.000584	0.169	GTGTACTTTGTGCTT
Rv3133c_nonpal_1		3353_up_of_Rv3179	25	39	+	7.82609	0.000584	0.169	GTGTACTTTGTGCTT
Rv3133c_nonpal_1		4992_down_of_Rv3180c	25	39	+	7.82609	0.000584	0.169	GTGTACTTTGTGCTT
Rv3133c_nonpal_1		10034_up_of_Rv3188	25	39	+	7.82609	0.000584	0.169	GTGTACTTTGTGCTT
Rv3133c_nonpal_1		13071_down_of_Rv3190c	25	39	+	7.82609	0.000584	0.169	GTGTACTTTGTGCTT
Rv1353c_pal_1		antisense_frdA_787_from_start	23	33	+	8.0303	0.000585	0.171	GTAGCGGTAGC
Rv1353c_pal_1		antisense_frdA_787_from_start	23	33	-	8.0303	0.000585	0.171	GCTACCGCTAC
Rv2009_pal_1		sense_rocA_797_to_stop	1	29	+	5.45255	0.000589	0.142	CCTATGGCAGTGGGTGGGTACCAATATCG
Rv2009_pal_1		sense_rocA_797_to_stop	1	29	-	5.45255	0.000589	0.142	CGATATTGGTACCCACCCACTGCCATAGG
Rv0757_nonpal_1		sense_pks9_325_to_stop	14	34	+	6.32911	0.00059	0.471	GTCTCCAGATGGCTATCGGTT
Rv2374c_nonpal_1		8506_up_of_Rv3186	7	34	+	-2.66346	0.000592	0.175	CAAAGCACAAAGTACACCAATCGGTTTA
Rv2374c_nonpal_1		3360_up_of_Rv3179	7	34	+	-2.66346	0.000592	0.175	CAAAGCACAAAGTACACCAATCGGTTTA
Rv2374c_nonpal_1		10041_up_of_Rv3188	7	34	+	-2.66346	0.000592	0.175	CAAAGCACAAAGTACACCAATCGGTTTA
Rv2374c_nonpal_1		13078_down_of_Rv3190c	7	34	+	-2.66346	0.000592	0.175	CAAAGCACAAAGTACACCAATCGGTTTA
Rv2374c_nonpal_1		4999_down_of_Rv3180c	7	34	+	-2.66346	0.000592	0.175	CAAAGCACAAAGTACACCAATCGGTTTA
Rv1816_pal_1		sense_bioB_253_to_stop	5	17	+	7.86897	0.000596	0.0695	CGTTCGCCGACCT
Rv1816_pal_1		sense_bioB_253_to_stop	5	17	-	7.86897	0.000596	0.0695	AGGTCGGCGAACG
Rv1353c_nonpal_1		8506_up_of_Rv3186	18	32	+	7.9697	0.000596	0.0894	GTACACCAATCGGTT
Rv1353c_nonpal_1		4999_down_of_Rv3180c	18	32	+	7.9697	0.000596	0.0894	GTACACCAATCGGTT
Rv1353c_nonpal_1		3360_up_of_Rv3179	18	32	+	7.9697	0.000596	0.0894	GTACACCAATCGGTT
Rv1353c_nonpal_1		10041_up_of_Rv3188	18	32	+	7.9697	0.000596	0.0894	GTACACCAATCGGTT
Rv1353c_nonpal_1		13078_down_of_Rv3190c	18	32	+	7.9697	0.000596	0.0894	GTACACCAATCGGTT
Rv1353c_nonpal_1		3353_up_of_Rv3179	16	30	-	7.9697	0.000596	0.0894	GTACACCAATCGGTT
Rv1353c_nonpal_1		4992_down_of_Rv3180c	16	30	-	7.9697	0.000596	0.0894	GTACACCAATCGGTT
Rv1353c_nonpal_1		13071_down_of_Rv3190c	16	30	-	7.9697	0.000596	0.0894	GTACACCAATCGGTT
Rv1353c_nonpal_1		8499_up_of_Rv3186	16	30	-	7.9697	0.000596	0.0894	GTACACCAATCGGTT
Rv1353c_nonpal_1		10034_up_of_Rv3188	16	30	-	7.9697	0.000596	0.0894	GTACACCAATCGGTT
Rv1990c_nonpal_1		sense_bioB_253_to_stop	30	40	-	8.04615	0.000599	0.676	CGTCACCGACC
Rv2506_nonpal_1		sense_PPE24_1577_to_stop	8	26	+	2.97872	0.000602	0.325	GATACCCGCGGGTATCACA
Rv2506_nonpal_1		sense_PPE24_1277_to_stop	8	26	+	2.97872	0.000602	0.325	GATACCCGCGGGTATCACA
Rv2506_nonpal_1		sense_PPE24_1352_to_stop	8	26	+	2.97872	0.000602	0.325	GATACCCGCGGGTATCACA
Rv2506_nonpal_1		antisense_PPE24_1570_to_stop	22	40	-	2.97872	0.000602	0.325	GATACCCGCGGGTATCACA
Rv2506_nonpal_1		antisense_PPE24_1345_to_stop	22	40	-	2.97872	0.000602	0.325	GATACCCGCGGGTATCACA
Rv2506_nonpal_1		antisense_PPE24_1270_to_stop	22	40	-	2.97872	0.000602	0.325	GATACCCGCGGGTATCACA
Rv0158_nonpal_1		sense_Rv1461_475_from_start	12	36	+	-3.51887	0.000602	0.146	GGATCTGGAGGCTCAAGGAGTCATA
Rv0158_nonpal_1		antisense_Rv1461_472_from_start	2	26	-	-3.51887	0.000602	0.146	GGATCTGGAGGCTCAAGGAGTCATA
Rv3830c_nonpal_2		antisense_rocA_790_to_stop	1	27	+	-12.8365	0.000604	0.412	GATAGCTATGGTAGCGGCCGATATTGG
Rv1816_nonpal_1		sense_Rv2038c_183_from_start	23	39	+	7.46154	0.000608	0.146	CCGGATCGGCGAGCGCG
Rv0047c_pal_1		antisense_gca_467_from_start	16	27	+	7.71212	0.000611	0.345	TTGTGATATTGA
Rv0047c_pal_1		sense_gca_460_from_start	21	32	+	7.71212	0.000611	0.345	TCAATATCACAA
Rv0047c_pal_1		antisense_gca_467_from_start	16	27	-	7.71212	0.000611	0.345	TCAATATCACAA
Rv0047c_pal_1		sense_gca_460_from_start	21	32	-	7.71212	0.000611	0.345	TTGTGATATTGA
Rv0302_nonpal_1		10_up_of_Rv1866	15	29	+	7.33333	0.000611	0.199	GCTGGAGGCACCGAT
Rv1167c_nonpal_1		sense_fadE7_118_to_stop	14	28	+	2.26923	0.000613	0.56	TCGCTGGAGTACCCG
Rv1167c_nonpal_1		antisense_fadE7_121_to_stop	10	24	-	2.26923	0.000613	0.56	TCGCTGGAGTACCCG
Rv1828_nonpal_1		13071_down_of_Rv3190c	15	38	+	-1.55319	0.000615	0.195	AAACCGATTGGTGTACTTTGTGCT
Rv1828_nonpal_1		4992_down_of_Rv3180c	15	38	+	-1.55319	0.000615	0.195	AAACCGATTGGTGTACTTTGTGCT
Rv1828_nonpal_1		3353_up_of_Rv3179	15	38	+	-1.55319	0.000615	0.195	AAACCGATTGGTGTACTTTGTGCT
Rv1828_nonpal_1		10034_up_of_Rv3188	15	38	+	-1.55319	0.000615	0.195	AAACCGATTGGTGTACTTTGTGCT
Rv1828_nonpal_1		8499_up_of_Rv3186	15	38	+	-1.55319	0.000615	0.195	AAACCGATTGGTGTACTTTGTGCT
Rv1828_nonpal_1		13078_down_of_Rv3190c	10	33	-	-1.55319	0.000615	0.195	AAACCGATTGGTGTACTTTGTGCT
Rv1828_nonpal_1		10041_up_of_Rv3188	10	33	-	-1.55319	0.000615	0.195	AAACCGATTGGTGTACTTTGTGCT
Rv1828_nonpal_1		4999_down_of_Rv3180c	10	33	-	-1.55319	0.000615	0.195	AAACCGATTGGTGTACTTTGTGCT
Rv1828_nonpal_1		8506_up_of_Rv3186	10	33	-	-1.55319	0.000615	0.195	AAACCGATTGGTGTACTTTGTGCT
Rv1828_nonpal_1		3360_up_of_Rv3179	10	33	-	-1.55319	0.000615	0.195	AAACCGATTGGTGTACTTTGTGCT
Rv2034_nonpal_1		sense_pks9_325_to_stop	29	39	-	8.19118	0.000616	0.253	GGGCAAACCGA
Rv1353c_nonpal_2		1681_down_of_Rv3180c	18	38	-	-28.6667	0.000617	0.136	GGTTATAAGTACACCGATCAG
Rv1353c_nonpal_2		9760_down_of_Rv3190c	18	38	-	-28.6667	0.000617	0.136	GGTTATAAGTACACCGATCAG
Rv1353c_nonpal_2		5188_up_of_Rv3186	18	38	-	-28.6667	0.000617	0.136	GGTTATAAGTACACCGATCAG
Rv1353c_nonpal_2		42_up_of_Rv3179	18	38	-	-28.6667	0.000617	0.136	GGTTATAAGTACACCGATCAG
Rv1353c_nonpal_2		6723_up_of_Rv3188	18	38	-	-28.6667	0.000617	0.136	GGTTATAAGTACACCGATCAG
Rv1353c_nonpal_2		9761_down_of_Rv3190c	4	24	+	-28.6667	0.000617	0.136	GGTTATAAGTACACCGATCAG
Rv1353c_nonpal_2		1682_down_of_Rv3180c	4	24	+	-28.6667	0.000617	0.136	GGTTATAAGTACACCGATCAG
Rv1353c_nonpal_2		43_up_of_Rv3179	4	24	+	-28.6667	0.000617	0.136	GGTTATAAGTACACCGATCAG
Rv1353c_nonpal_2		5189_up_of_Rv3186	4	24	+	-28.6667	0.000617	0.136	GGTTATAAGTACACCGATCAG
Rv1353c_nonpal_2		6724_up_of_Rv3188	4	24	+	-28.6667	0.000617	0.136	GGTTATAAGTACACCGATCAG
Rv1353c_nonpal_2		6730_up_of_Rv3188	10	30	+	-28.6667	0.000617	0.136	GGTTATAAGTACACCGATCAG
Rv1353c_nonpal_2		1688_down_of_Rv3180c	10	30	+	-28.6667	0.000617	0.136	GGTTATAAGTACACCGATCAG
Rv1353c_nonpal_2		9767_down_of_Rv3190c	10	30	+	-28.6667	0.000617	0.136	GGTTATAAGTACACCGATCAG
Rv1353c_nonpal_2		5195_up_of_Rv3186	10	30	+	-28.6667	0.000617	0.136	GGTTATAAGTACACCGATCAG
Rv1353c_nonpal_2		49_up_of_Rv3179	10	30	+	-28.6667	0.000617	0.136	GGTTATAAGTACACCGATCAG
Rv0691c_pal_2		antisense_aldA_642_from_start	31	39	+	5.31646	0.000618	0.423	GTTGACAAC
Rv0691c_pal_2		antisense_aldA_642_from_start	31	39	-	5.31646	0.000618	0.423	GTTGTCAAC
Rv0818_nonpal_1		sense_rocA_797_to_stop	13	33	+	2.26596	0.000619	0.248	GGTGGGTACCAATATCGGCCG
Rv0818_nonpal_1		antisense_rocA_790_to_stop	15	35	-	2.26596	0.000619	0.248	GGTGGGTACCAATATCGGCCG
Rv0880_nonpal_1		antisense_Rv1461_559_from_start	16	39	+	-0.189474	0.000623	0.172	CAGGGATTACTGTACCGAAATATT
Rv0880_nonpal_1		sense_Rv1461_552_from_start	9	32	-	-0.189474	0.000623	0.172	CAGGGATTACTGTACCGAAATATT
Rv0158_nonpal_1		sense_accA1_598_from_start	6	30	+	-3.65094	0.000623	0.146	ATACGCTATTCCTGGAGCGGTTTGT
Rv0158_nonpal_1		antisense_accA1_595_from_start	8	32	-	-3.65094	0.000623	0.146	ATACGCTATTCCTGGAGCGGTTTGT
Rv2250c_pal_1		antisense_PPE34_1661_from_start	5	11	+	9.19118	0.000626	0.442	TGTCACG
Rv2250c_pal_1		antisense_PPE34_1661_from_start	5	11	-	9.19118	0.000626	0.442	CGTGACA
Rv2250c_pal_1		sense_PPE34_1439_from_start	27	33	+	9.19118	0.000626	0.442	CGTGACA
Rv2250c_pal_1		sense_PPE34_1664_from_start	27	33	+	9.19118	0.000626	0.442	CGTGACA
Rv2250c_pal_1		sense_PPE34_3066_to_stop	27	33	+	9.19118	0.000626	0.442	CGTGACA
Rv2250c_pal_1		sense_PPE34_1664_from_start	27	33	-	9.19118	0.000626	0.442	TGTCACG
Rv2250c_pal_1		sense_PPE34_1439_from_start	27	33	-	9.19118	0.000626	0.442	TGTCACG
Rv2250c_pal_1		sense_PPE34_3066_to_stop	27	33	-	9.19118	0.000626	0.442	TGTCACG
Rv1473A_pal_1		antisense_aldA_642_from_start	27	38	+	6.74286	0.000628	0.313	CGATGTTGACAA
Rv1473A_pal_1		antisense_aldA_642_from_start	27	38	-	6.74286	0.000628	0.313	TTGTCAACATCG
Rv0653c_nonpal_1		sense_bioB_253_to_stop	14	32	-	5.55696	0.000628	0.113	ACCGGCATTACCTCCAGGT
Rv1956_pal_1		sense_Rv1461_552_from_start	10	17	+	6.56977	0.000629	0.168	ATATTTCG
Rv1956_pal_1		sense_Rv1461_552_from_start	10	17	-	6.56977	0.000629	0.168	CGAAATAT
Rv1956_pal_1		antisense_Rv1461_559_from_start	31	38	+	6.56977	0.000629	0.168	CGAAATAT
Rv1956_pal_1		antisense_Rv1461_559_from_start	31	38	-	6.56977	0.000629	0.168	ATATTTCG
Rv0135c_nonpal_2		antisense_Rv1461_559_from_start	4	31	+	-14.0426	0.00063	0.464	TATTATCGCCGGCAGGGATTACTGTACC
Rv1255c_nonpal_1		antisense_accA1_595_from_start	5	24	+	4.12644	0.000634	0.391	AACACAAACCGCTCCAGGAA
Rv1255c_nonpal_1		sense_accA1_598_from_start	14	33	-	4.12644	0.000634	0.391	AACACAAACCGCTCCAGGAA
Rv3849_pal_1		4_up_of_Rv1049	2	9	+	8.41558	0.000635	0.492	GTAGCTAC
Rv3849_pal_1		4_up_of_Rv1049	2	9	-	8.41558	0.000635	0.492	GTAGCTAC
Rv3849_pal_1		7_up_of_Rv1049	29	36	+	8.41558	0.000635	0.492	GTAGCTAC
Rv3849_pal_1		7_up_of_Rv1049	29	36	-	8.41558	0.000635	0.492	GTAGCTAC
Rv1473A_nonpal_1		sense_pyrC_548_to_stop	21	34	+	2.32877	0.000636	0.192	TTTCGATCACCGCC
Rv1473A_nonpal_1		antisense_aldA_642_from_start	21	34	+	2.32877	0.000636	0.192	AGGTGACGATGTTG
Rv1473A_nonpal_1		antisense_pyrC_541_to_stop	14	27	-	2.32877	0.000636	0.192	TTTCGATCACCGCC
Rv1473A_pal_2		antisense_pks6_430_from_start	18	25	+	8.46575	0.000639	0.0597	ACGATCTG
Rv1473A_pal_2		antisense_pks6_431_from_start	18	25	+	8.46575	0.000639	0.0597	ACGATCTG
Rv1473A_pal_2		sense_pks6_423_from_start	23	30	+	8.46575	0.000639	0.0597	CAGATCGT
Rv1473A_pal_2		sense_pks6_424_from_start	23	30	+	8.46575	0.000639	0.0597	CAGATCGT
Rv1473A_pal_2		antisense_pks6_431_from_start	18	25	-	8.46575	0.000639	0.0597	CAGATCGT
Rv1473A_pal_2		antisense_pks6_430_from_start	18	25	-	8.46575	0.000639	0.0597	CAGATCGT
Rv1473A_pal_2		sense_pks6_423_from_start	23	30	-	8.46575	0.000639	0.0597	ACGATCTG
Rv1473A_pal_2		sense_pks6_424_from_start	23	30	-	8.46575	0.000639	0.0597	ACGATCTG
Rv0967_pal_1		antisense_pyrC_541_to_stop	5	11	+	9.92647	0.000641	0.368	GGTGACC
Rv0967_pal_1		antisense_pyrC_541_to_stop	5	11	-	9.92647	0.000641	0.368	GGTCACC
Rv0081_pal_1		sense_Rv1461_552_from_start	3	18	+	6.29333	0.000643	0.331	TCAAGGAATATTTCGG
Rv0081_pal_1		sense_Rv1461_552_from_start	3	18	-	6.29333	0.000643	0.331	CCGAAATATTCCTTGA
Rv3681c_nonpal_1		1662_up_of_Rv2018	19	38	+	5.20253	0.000643	0.179	CAGTGAAATTGATACAAGAT
Rv2021c_nonpal_1		antisense_frdA_787_from_start	1	21	+	6.0241	0.000643	0.0813	TGCCGAGGTCGTAATCCTGGA
Rv0818_pal_1		sense_gca_460_from_start	7	22	+	6.0625	0.000645	0.105	GACATGCTGGCGTATC
Rv0818_pal_1		sense_gca_460_from_start	7	22	-	6.0625	0.000645	0.105	GATACGCCAGCATGTC
Rv0653c_nonpal_1		10_up_of_Rv1866	19	37	-	5.48101	0.000647	0.113	GTCACCATATCGGTGCCTC
Rv3066_nonpal_1		antisense_Rv2279_293_to_stop	14	33	+	5.44828	0.00065	0.848	ATGTGTACTGAGATCCCCTA
Rv3066_nonpal_1		sense_Rv2279_300_to_stop	15	34	-	5.44828	0.00065	0.848	ATGTGTACTGAGATCCCCTA
Rv0767c_pal_1		10_up_of_Rv1866	2	13	+	7.76238	0.000651	0.86	CGACGGCTGTTC
Rv0767c_pal_1		10_up_of_Rv1866	2	13	-	7.76238	0.000651	0.86	GAACAGCCGTCG
Rv1353c_pal_2		antisense_Rv2279_293_to_stop	3	29	+	-27.1709	0.000652	0.385	GAACCGGATCGATGTGTACTGAGATCC
Rv1353c_pal_2		antisense_Rv2279_293_to_stop	3	29	-	-27.1709	0.000652	0.385	GGATCTCAGTACACATCGATCCGGTTC
Rv3830c_nonpal_1		antisense_aldA_642_from_start	15	29	-	6.47297	0.000653	0.576	TCGTCACCTCCAGCA
Rv2324_nonpal_2		antisense_mmpL4_1187_to_stop	25	39	+	6.83133	0.000654	0.299	TCATCAAAATCCGCG
Rv1675c_nonpal_1		93_up_of_lpqG	17	37	+	-3.81731	0.000656	1	GTCGATGCCAGTACCCCGAAA
Rv0465c_nonpal_2		antisense_aldA_642_from_start	7	34	+	-1.47126	0.000665	0.609	AGCGTGACTGCTGGAGGTGACGATGTTG
Rv1816_pal_2		sense_metA_384_from_start	15	23	+	9.28767	0.000668	0.267	CGCTGATCT
Rv1816_pal_2		sense_metA_384_from_start	15	23	-	9.28767	0.000668	0.267	AGATCAGCG
Rv1816_pal_2		antisense_metA_391_from_start	25	33	+	9.28767	0.000668	0.267	AGATCAGCG
Rv1816_pal_2		antisense_metA_391_from_start	25	33	-	9.28767	0.000668	0.267	CGCTGATCT
Rv0023_nonpal_1		antisense_frdA_787_from_start	5	25	-	7.1831	0.00067	0.106	TACCTCCAGGATTACGACCTC
Rv3849_nonpal_1		antisense_Rv1461_416_from_start	19	30	-	7.0137	0.000676	0.549	ATTAGTAGCTGG
Rv3557c_pal_1		4992_down_of_Rv3180c	13	26	+	0.0865385	0.000676	0.146	GTAAACCGATTGGT
Rv3557c_pal_1		13071_down_of_Rv3190c	13	26	+	0.0865385	0.000676	0.146	GTAAACCGATTGGT
Rv3557c_pal_1		3353_up_of_Rv3179	13	26	+	0.0865385	0.000676	0.146	GTAAACCGATTGGT
Rv3557c_pal_1		8499_up_of_Rv3186	13	26	+	0.0865385	0.000676	0.146	GTAAACCGATTGGT
Rv3557c_pal_1		10034_up_of_Rv3188	13	26	+	0.0865385	0.000676	0.146	GTAAACCGATTGGT
Rv3557c_pal_1		3360_up_of_Rv3179	22	35	+	0.0865385	0.000676	0.146	ACCAATCGGTTTAC
Rv3557c_pal_1		8506_up_of_Rv3186	22	35	+	0.0865385	0.000676	0.146	ACCAATCGGTTTAC
Rv3557c_pal_1		10041_up_of_Rv3188	22	35	+	0.0865385	0.000676	0.146	ACCAATCGGTTTAC
Rv3557c_pal_1		4999_down_of_Rv3180c	22	35	+	0.0865385	0.000676	0.146	ACCAATCGGTTTAC
Rv3557c_pal_1		13078_down_of_Rv3190c	22	35	+	0.0865385	0.000676	0.146	ACCAATCGGTTTAC
Rv3557c_pal_1		3353_up_of_Rv3179	13	26	-	0.0865385	0.000676	0.146	ACCAATCGGTTTAC
Rv3557c_pal_1		13071_down_of_Rv3190c	13	26	-	0.0865385	0.000676	0.146	ACCAATCGGTTTAC
Rv3557c_pal_1		4992_down_of_Rv3180c	13	26	-	0.0865385	0.000676	0.146	ACCAATCGGTTTAC
Rv3557c_pal_1		8499_up_of_Rv3186	13	26	-	0.0865385	0.000676	0.146	ACCAATCGGTTTAC
Rv3557c_pal_1		10034_up_of_Rv3188	13	26	-	0.0865385	0.000676	0.146	ACCAATCGGTTTAC
Rv3557c_pal_1		8506_up_of_Rv3186	22	35	-	0.0865385	0.000676	0.146	GTAAACCGATTGGT
Rv3557c_pal_1		13078_down_of_Rv3190c	22	35	-	0.0865385	0.000676	0.146	GTAAACCGATTGGT
Rv3557c_pal_1		4999_down_of_Rv3180c	22	35	-	0.0865385	0.000676	0.146	GTAAACCGATTGGT
Rv3557c_pal_1		3360_up_of_Rv3179	22	35	-	0.0865385	0.000676	0.146	GTAAACCGATTGGT
Rv3557c_pal_1		10041_up_of_Rv3188	22	35	-	0.0865385	0.000676	0.146	GTAAACCGATTGGT
Rv3849_nonpal_2		antisense_rocA_790_to_stop	3	30	+	-6.4186	0.000678	0.514	TAGCTATGGTAGCGGCCGATATTGGTAC
Rv0022c_nonpal_1		antisense_fadE7_121_to_stop	16	30	-	7.08219	0.000679	0.169	GGGATATCGCTGGAG
Rv0022c_nonpal_1		sense_fadE7_118_to_stop	8	22	+	7.08219	0.000679	0.169	GGGATATCGCTGGAG
Rv3765c_nonpal_1		sense_metA_384_from_start	19	38	+	-0.957895	0.000682	0.375	GATCTCGATACGTGACCAGG
Rv3765c_nonpal_1		antisense_metA_391_from_start	10	29	-	-0.957895	0.000682	0.375	GATCTCGATACGTGACCAGG
Rv0339c_nonpal_1		sense_Rv2279_300_to_stop	3	16	-	7.44828	0.000684	0.384	TATCCGTATGGTGG
Rv0767c_nonpal_1		sense_mmpL4_1184_to_stop	17	31	+	7.37143	0.000684	0.445	CTGGAGACCAATTCG
Rv0767c_nonpal_1		antisense_mmpL4_1187_to_stop	7	21	-	7.37143	0.000684	0.445	CTGGAGACCAATTCG
Rv1033c_nonpal_1		sense_gca_460_from_start	17	31	+	4.43038	0.000686	0.227	CGTATCAATATCACA
Rv1033c_nonpal_1		antisense_gca_467_from_start	17	31	-	4.43038	0.000686	0.227	CGTATCAATATCACA
Rv0081_nonpal_1		8499_up_of_Rv3186	21	35	+	5.41333	0.000686	0.218	ATTGGTGTACTTTGT
Rv0081_nonpal_1		13071_down_of_Rv3190c	21	35	+	5.41333	0.000686	0.218	ATTGGTGTACTTTGT
Rv0081_nonpal_1		4992_down_of_Rv3180c	21	35	+	5.41333	0.000686	0.218	ATTGGTGTACTTTGT
Rv0081_nonpal_1		3353_up_of_Rv3179	21	35	+	5.41333	0.000686	0.218	ATTGGTGTACTTTGT
Rv0081_nonpal_1		10034_up_of_Rv3188	21	35	+	5.41333	0.000686	0.218	ATTGGTGTACTTTGT
Rv0081_nonpal_1		4999_down_of_Rv3180c	13	27	-	5.41333	0.000686	0.218	ATTGGTGTACTTTGT
Rv0081_nonpal_1		8506_up_of_Rv3186	13	27	-	5.41333	0.000686	0.218	ATTGGTGTACTTTGT
Rv0081_nonpal_1		10041_up_of_Rv3188	13	27	-	5.41333	0.000686	0.218	ATTGGTGTACTTTGT
Rv0081_nonpal_1		13078_down_of_Rv3190c	13	27	-	5.41333	0.000686	0.218	ATTGGTGTACTTTGT
Rv0081_nonpal_1		3360_up_of_Rv3179	13	27	-	5.41333	0.000686	0.218	ATTGGTGTACTTTGT
Rv1404_nonpal_1		1682_down_of_Rv3180c	3	28	+	5.425	0.000687	0.0347	CGGTTATAAGTACACCGATCAGTATA
Rv1404_nonpal_1		6724_up_of_Rv3188	3	28	+	5.425	0.000687	0.0347	CGGTTATAAGTACACCGATCAGTATA
Rv1404_nonpal_1		43_up_of_Rv3179	3	28	+	5.425	0.000687	0.0347	CGGTTATAAGTACACCGATCAGTATA
Rv1404_nonpal_1		9761_down_of_Rv3190c	3	28	+	5.425	0.000687	0.0347	CGGTTATAAGTACACCGATCAGTATA
Rv1404_nonpal_1		5189_up_of_Rv3186	3	28	+	5.425	0.000687	0.0347	CGGTTATAAGTACACCGATCAGTATA
Rv1404_nonpal_1		9767_down_of_Rv3190c	9	34	+	5.425	0.000687	0.0347	CGGTTATAAGTACACCGATCAGTATA
Rv1404_nonpal_1		1688_down_of_Rv3180c	9	34	+	5.425	0.000687	0.0347	CGGTTATAAGTACACCGATCAGTATA
Rv1404_nonpal_1		5195_up_of_Rv3186	9	34	+	5.425	0.000687	0.0347	CGGTTATAAGTACACCGATCAGTATA
Rv1404_nonpal_1		6730_up_of_Rv3188	9	34	+	5.425	0.000687	0.0347	CGGTTATAAGTACACCGATCAGTATA
Rv1404_nonpal_1		49_up_of_Rv3179	9	34	+	5.425	0.000687	0.0347	CGGTTATAAGTACACCGATCAGTATA
Rv1404_nonpal_1		1681_down_of_Rv3180c	14	39	-	5.425	0.000687	0.0347	CGGTTATAAGTACACCGATCAGTATA
Rv1404_nonpal_1		6723_up_of_Rv3188	14	39	-	5.425	0.000687	0.0347	CGGTTATAAGTACACCGATCAGTATA
Rv1404_nonpal_1		9760_down_of_Rv3190c	14	39	-	5.425	0.000687	0.0347	CGGTTATAAGTACACCGATCAGTATA
Rv1404_nonpal_1		5188_up_of_Rv3186	14	39	-	5.425	0.000687	0.0347	CGGTTATAAGTACACCGATCAGTATA
Rv1404_nonpal_1		42_up_of_Rv3179	14	39	-	5.425	0.000687	0.0347	CGGTTATAAGTACACCGATCAGTATA
Rv0117_nonpal_1		antisense_Rv1461_416_from_start	6	32	+	-7.27885	0.000688	0.111	TTGTGCGGCTACTCCAGCTACTAATCT
Rv1816_nonpal_2		antisense_cobK_311_from_start	7	34	+	-31.4808	0.000691	0.281	CGATGATGGCGGTACCGGGATCCCACGG
Rv0324_nonpal_1		9761_down_of_Rv3190c	15	22	+	8.91176	0.000691	0.0796	CACCGATC
Rv0324_nonpal_1		1682_down_of_Rv3180c	15	22	+	8.91176	0.000691	0.0796	CACCGATC
Rv0324_nonpal_1		6724_up_of_Rv3188	15	22	+	8.91176	0.000691	0.0796	CACCGATC
Rv0324_nonpal_1		43_up_of_Rv3179	15	22	+	8.91176	0.000691	0.0796	CACCGATC
Rv0324_nonpal_1		5189_up_of_Rv3186	15	22	+	8.91176	0.000691	0.0796	CACCGATC
Rv0324_nonpal_1		9767_down_of_Rv3190c	21	28	+	8.91176	0.000691	0.0796	CACCGATC
Rv0324_nonpal_1		1688_down_of_Rv3180c	21	28	+	8.91176	0.000691	0.0796	CACCGATC
Rv0324_nonpal_1		49_up_of_Rv3179	21	28	+	8.91176	0.000691	0.0796	CACCGATC
Rv0324_nonpal_1		6730_up_of_Rv3188	21	28	+	8.91176	0.000691	0.0796	CACCGATC
Rv0324_nonpal_1		5195_up_of_Rv3186	21	28	+	8.91176	0.000691	0.0796	CACCGATC
Rv0324_nonpal_1		5188_up_of_Rv3186	20	27	-	8.91176	0.000691	0.0796	CACCGATC
Rv0324_nonpal_1		42_up_of_Rv3179	20	27	-	8.91176	0.000691	0.0796	CACCGATC
Rv0324_nonpal_1		1681_down_of_Rv3180c	20	27	-	8.91176	0.000691	0.0796	CACCGATC
Rv0324_nonpal_1		9760_down_of_Rv3190c	20	27	-	8.91176	0.000691	0.0796	CACCGATC
Rv0324_nonpal_1		6723_up_of_Rv3188	20	27	-	8.91176	0.000691	0.0796	CACCGATC
Rv0324_nonpal_1		5182_up_of_Rv3186	26	33	-	8.91176	0.000691	0.0796	CACCGATC
Rv0324_nonpal_1		36_up_of_Rv3179	26	33	-	8.91176	0.000691	0.0796	CACCGATC
Rv0324_nonpal_1		6717_up_of_Rv3188	26	33	-	8.91176	0.000691	0.0796	CACCGATC
Rv0324_nonpal_1		9754_down_of_Rv3190c	26	33	-	8.91176	0.000691	0.0796	CACCGATC
Rv0324_nonpal_1		1675_down_of_Rv3180c	26	33	-	8.91176	0.000691	0.0796	CACCGATC
Rv0023_pal_2		sense_Rv1278_1158_to_stop	16	31	+	7.2987	0.000699	0.292	CTGGAGAGGTCGCTGA
Rv0023_pal_2		sense_Rv1278_1158_to_stop	16	31	-	7.2987	0.000699	0.292	TCAGCGACCTCTCCAG
Rv2887_nonpal_1		1662_up_of_Rv2018	18	32	+	4.775	0.000699	0.519	CCAGTGAAATTGATA
Rv0678_nonpal_1		1662_up_of_Rv2018	22	36	+	7.53125	0.0007	0.112	TGAAATTGATACAAG
Rv3557c_pal_1		antisense_frdA_787_from_start	21	34	+	-0.0673077	0.000702	0.146	AGGTAGCGGTAGCC
Rv3557c_pal_1		antisense_frdA_787_from_start	21	34	-	-0.0673077	0.000702	0.146	GGCTACCGCTACCT
Rv1404_nonpal_1		antisense_PPE24_1345_to_stop	4	29	-	5.375	0.000702	0.0347	GTATCACAATCGGTGGCTTTAGTCTA
Rv1404_nonpal_1		antisense_PPE24_1570_to_stop	4	29	-	5.375	0.000702	0.0347	GTATCACAATCGGTGGCTTTAGTCTA
Rv1404_nonpal_1		antisense_PPE24_1270_to_stop	4	29	-	5.375	0.000702	0.0347	GTATCACAATCGGTGGCTTTAGTCTA
Rv2788_pal_1		antisense_mmpL4_1187_to_stop	6	27	+	3.84444	0.000702	0.115	TCGAATTGGTCTCCAGAAATCA
Rv2788_pal_1		sense_mmpL4_1184_to_stop	11	32	+	3.84444	0.000702	0.115	TGATTTCTGGAGACCAATTCGA
Rv2788_pal_1		antisense_mmpL4_1187_to_stop	6	27	-	3.84444	0.000702	0.115	TGATTTCTGGAGACCAATTCGA
Rv2788_pal_1		sense_mmpL4_1184_to_stop	11	32	-	3.84444	0.000702	0.115	TCGAATTGGTCTCCAGAAATCA
Rv0339c_nonpal_2		antisense_pyrC_541_to_stop	14	34	+	-3.90385	0.000704	0.7	GGCGGTGATCGAAATACCCTG
Rv0339c_nonpal_2		sense_pyrC_548_to_stop	14	34	-	-3.90385	0.000704	0.7	GGCGGTGATCGAAATACCCTG
Rv3676_nonpal_1		sense_pks9_325_to_stop	2	22	-	-4.36538	0.000706	1	TCTGGAGACGATTGCGTAGTT
Rv2788_nonpal_2		antisense_PPE24_1270_to_stop	12	39	+	-12.7209	0.000708	0.149	AGCCACCGATTGTGATACCCGCGGGTAT
Rv2788_nonpal_2		antisense_PPE24_1345_to_stop	12	39	+	-12.7209	0.000708	0.149	AGCCACCGATTGTGATACCCGCGGGTAT
Rv2788_nonpal_2		antisense_PPE24_1570_to_stop	12	39	+	-12.7209	0.000708	0.149	AGCCACCGATTGTGATACCCGCGGGTAT
Rv2788_nonpal_2		sense_PPE24_1577_to_stop	9	36	-	-12.7209	0.000708	0.149	AGCCACCGATTGTGATACCCGCGGGTAT
Rv2788_nonpal_2		sense_PPE24_1352_to_stop	9	36	-	-12.7209	0.000708	0.149	AGCCACCGATTGTGATACCCGCGGGTAT
Rv2788_nonpal_2		sense_PPE24_1277_to_stop	9	36	-	-12.7209	0.000708	0.149	AGCCACCGATTGTGATACCCGCGGGTAT
Rv1359_nonpal_1		antisense_Rv2279_293_to_stop	3	30	-	-5.13462	0.000709	0.133	GGGATCTCAGTACACATCGATCCGGTTC
Rv1473A_pal_1		antisense_Rv1251c_1309_from_start	24	35	+	6.48571	0.000711	0.313	CCTTCAAGCTGA
Rv1473A_pal_1		antisense_Rv1251c_1309_from_start	24	35	-	6.48571	0.000711	0.313	TCAGCTTGAAGG
Rv2324_nonpal_2		antisense_Rv1461_559_from_start	10	24	-	6.60241	0.000716	0.299	TAATCCCTGCCGGCG
Rv2324_nonpal_2		sense_Rv1461_552_from_start	24	38	+	6.60241	0.000716	0.299	TAATCCCTGCCGGCG
Rv1473A_pal_2		43_up_of_Rv3179	17	24	+	8.39726	0.000717	0.0597	CCGATCAG
Rv1473A_pal_2		9761_down_of_Rv3190c	17	24	+	8.39726	0.000717	0.0597	CCGATCAG
Rv1473A_pal_2		5189_up_of_Rv3186	17	24	+	8.39726	0.000717	0.0597	CCGATCAG
Rv1473A_pal_2		1682_down_of_Rv3180c	17	24	+	8.39726	0.000717	0.0597	CCGATCAG
Rv1473A_pal_2		6724_up_of_Rv3188	17	24	+	8.39726	0.000717	0.0597	CCGATCAG
Rv1473A_pal_2		1681_down_of_Rv3180c	18	25	+	8.39726	0.000717	0.0597	CTGATCGG
Rv1473A_pal_2		42_up_of_Rv3179	18	25	+	8.39726	0.000717	0.0597	CTGATCGG
Rv1473A_pal_2		6723_up_of_Rv3188	18	25	+	8.39726	0.000717	0.0597	CTGATCGG
Rv1473A_pal_2		9760_down_of_Rv3190c	18	25	+	8.39726	0.000717	0.0597	CTGATCGG
Rv1473A_pal_2		5188_up_of_Rv3186	18	25	+	8.39726	0.000717	0.0597	CTGATCGG
Rv1473A_pal_2		1688_down_of_Rv3180c	23	30	+	8.39726	0.000717	0.0597	CCGATCAG
Rv1473A_pal_2		9767_down_of_Rv3190c	23	30	+	8.39726	0.000717	0.0597	CCGATCAG
Rv1473A_pal_2		5195_up_of_Rv3186	23	30	+	8.39726	0.000717	0.0597	CCGATCAG
Rv1473A_pal_2		49_up_of_Rv3179	23	30	+	8.39726	0.000717	0.0597	CCGATCAG
Rv1473A_pal_2		6730_up_of_Rv3188	23	30	+	8.39726	0.000717	0.0597	CCGATCAG
Rv1473A_pal_2		6717_up_of_Rv3188	24	31	+	8.39726	0.000717	0.0597	CTGATCGG
Rv1473A_pal_2		43_up_of_Rv3179	17	24	-	8.39726	0.000717	0.0597	CTGATCGG
Rv1473A_pal_2		1675_down_of_Rv3180c	24	31	+	8.39726	0.000717	0.0597	CTGATCGG
Rv1473A_pal_2		9761_down_of_Rv3190c	17	24	-	8.39726	0.000717	0.0597	CTGATCGG
Rv1473A_pal_2		5182_up_of_Rv3186	24	31	+	8.39726	0.000717	0.0597	CTGATCGG
Rv1473A_pal_2		1682_down_of_Rv3180c	17	24	-	8.39726	0.000717	0.0597	CTGATCGG
Rv1473A_pal_2		5189_up_of_Rv3186	17	24	-	8.39726	0.000717	0.0597	CTGATCGG
Rv1473A_pal_2		9754_down_of_Rv3190c	24	31	+	8.39726	0.000717	0.0597	CTGATCGG
Rv1473A_pal_2		6724_up_of_Rv3188	17	24	-	8.39726	0.000717	0.0597	CTGATCGG
Rv1473A_pal_2		36_up_of_Rv3179	24	31	+	8.39726	0.000717	0.0597	CTGATCGG
Rv1473A_pal_2		5188_up_of_Rv3186	18	25	-	8.39726	0.000717	0.0597	CCGATCAG
Rv1473A_pal_2		9760_down_of_Rv3190c	18	25	-	8.39726	0.000717	0.0597	CCGATCAG
Rv1473A_pal_2		42_up_of_Rv3179	18	25	-	8.39726	0.000717	0.0597	CCGATCAG
Rv1473A_pal_2		1681_down_of_Rv3180c	18	25	-	8.39726	0.000717	0.0597	CCGATCAG
Rv1473A_pal_2		6723_up_of_Rv3188	18	25	-	8.39726	0.000717	0.0597	CCGATCAG
Rv1473A_pal_2		5195_up_of_Rv3186	23	30	-	8.39726	0.000717	0.0597	CTGATCGG
Rv1473A_pal_2		1688_down_of_Rv3180c	23	30	-	8.39726	0.000717	0.0597	CTGATCGG
Rv1473A_pal_2		9767_down_of_Rv3190c	23	30	-	8.39726	0.000717	0.0597	CTGATCGG
Rv1473A_pal_2		49_up_of_Rv3179	23	30	-	8.39726	0.000717	0.0597	CTGATCGG
Rv1473A_pal_2		6730_up_of_Rv3188	23	30	-	8.39726	0.000717	0.0597	CTGATCGG
Rv1473A_pal_2		6717_up_of_Rv3188	24	31	-	8.39726	0.000717	0.0597	CCGATCAG
Rv1473A_pal_2		36_up_of_Rv3179	24	31	-	8.39726	0.000717	0.0597	CCGATCAG
Rv1473A_pal_2		5182_up_of_Rv3186	24	31	-	8.39726	0.000717	0.0597	CCGATCAG
Rv1473A_pal_2		9754_down_of_Rv3190c	24	31	-	8.39726	0.000717	0.0597	CCGATCAG
Rv1473A_pal_2		1675_down_of_Rv3180c	24	31	-	8.39726	0.000717	0.0597	CCGATCAG
Rv1816_pal_1		sense_Rv2038c_183_from_start	25	37	+	7.6	0.000717	0.0801	GGATCGGCGAGCG
Rv1816_pal_1		sense_Rv2038c_183_from_start	25	37	-	7.6	0.000717	0.0801	CGCTCGCCGATCC
Rv0602c_pal_1		antisense_Rv1461_559_from_start	2	9	+	6.73418	0.000718	0.135	CTTATTAT
Rv0602c_pal_1		antisense_Rv1461_559_from_start	2	9	-	6.73418	0.000718	0.135	ATAATAAG
Rv2250c_nonpal_1		antisense_aldA_642_from_start	31	40	-	8.01449	0.000726	0.274	CGTTGTCAAC
Rv1816_pal_2		sense_Rv1278_1158_to_stop	26	34	+	9.16438	0.000726	0.267	CGCTGACCT
Rv1816_pal_2		sense_Rv1278_1158_to_stop	26	34	-	9.16438	0.000726	0.267	AGGTCAGCG
Rv3246c_pal_1		13071_down_of_Rv3190c	14	29	+	7.42683	0.00073	0.069	TAAACCGATTGGTGTA
Rv3246c_pal_1		10034_up_of_Rv3188	14	29	+	7.42683	0.00073	0.069	TAAACCGATTGGTGTA
Rv3246c_pal_1		4992_down_of_Rv3180c	14	29	+	7.42683	0.00073	0.069	TAAACCGATTGGTGTA
Rv3246c_pal_1		3353_up_of_Rv3179	14	29	+	7.42683	0.00073	0.069	TAAACCGATTGGTGTA
Rv3246c_pal_1		8499_up_of_Rv3186	14	29	+	7.42683	0.00073	0.069	TAAACCGATTGGTGTA
Rv3246c_pal_1		13078_down_of_Rv3190c	19	34	+	7.42683	0.00073	0.069	TACACCAATCGGTTTA
Rv3246c_pal_1		3360_up_of_Rv3179	19	34	+	7.42683	0.00073	0.069	TACACCAATCGGTTTA
Rv3246c_pal_1		4999_down_of_Rv3180c	19	34	+	7.42683	0.00073	0.069	TACACCAATCGGTTTA
Rv3246c_pal_1		10041_up_of_Rv3188	19	34	+	7.42683	0.00073	0.069	TACACCAATCGGTTTA
Rv3246c_pal_1		8506_up_of_Rv3186	19	34	+	7.42683	0.00073	0.069	TACACCAATCGGTTTA
Rv3246c_pal_1		4992_down_of_Rv3180c	14	29	-	7.42683	0.00073	0.069	TACACCAATCGGTTTA
Rv3246c_pal_1		8499_up_of_Rv3186	14	29	-	7.42683	0.00073	0.069	TACACCAATCGGTTTA
Rv3246c_pal_1		3353_up_of_Rv3179	14	29	-	7.42683	0.00073	0.069	TACACCAATCGGTTTA
Rv3246c_pal_1		10034_up_of_Rv3188	14	29	-	7.42683	0.00073	0.069	TACACCAATCGGTTTA
Rv3246c_pal_1		13071_down_of_Rv3190c	14	29	-	7.42683	0.00073	0.069	TACACCAATCGGTTTA
Rv3246c_pal_1		3360_up_of_Rv3179	19	34	-	7.42683	0.00073	0.069	TAAACCGATTGGTGTA
Rv3246c_pal_1		4999_down_of_Rv3180c	19	34	-	7.42683	0.00073	0.069	TAAACCGATTGGTGTA
Rv3246c_pal_1		10041_up_of_Rv3188	19	34	-	7.42683	0.00073	0.069	TAAACCGATTGGTGTA
Rv3246c_pal_1		13078_down_of_Rv3190c	19	34	-	7.42683	0.00073	0.069	TAAACCGATTGGTGTA
Rv3246c_pal_1		8506_up_of_Rv3186	19	34	-	7.42683	0.00073	0.069	TAAACCGATTGGTGTA
Rv3574_nonpal_2		sense_pks9_325_to_stop	12	39	+	-29.2564	0.00073	0.26	TCGTCTCCAGATGGCTATCGGTTTGCCC
Rv3124_nonpal_1		sense_Rv1461_475_from_start	5	31	+	-8.07692	0.000731	0.135	TCAGAGAGGATCTGGAGGCTCAAGGAG
Rv3124_nonpal_1		antisense_Rv1461_472_from_start	7	33	-	-8.07692	0.000731	0.135	TCAGAGAGGATCTGGAGGCTCAAGGAG
Rv0767c_nonpal_2		sense_Rv1278_1158_to_stop	18	38	+	5.5443	0.000732	0.379	GGAGAGGTCGCTGACCTAGCC
Rv0023_nonpal_1		sense_Rv1461_552_from_start	2	22	-	7	0.000744	0.106	TGTACCGAAATATTCCTTGAA
Rv0023_nonpal_2		93_up_of_lpqG	10	37	+	-27.4231	0.000745	0.152	AGGGCCCGTCGATGCCAGTACCCCGAAA
Rv3557c_nonpal_1		sense_PE_PGRS57_112_from_start	12	31	-	-7.73077	0.000745	0.166	CAGCCAGCACCTGCGTGGTC
Rv3557c_nonpal_1		sense_PE_PGRS54_112_from_start	12	31	-	-7.73077	0.000745	0.166	CAGCCAGCACCTGCGTGGTC
Rv1473A_nonpal_2		5189_up_of_Rv3186	16	23	+	2.68493	0.000748	0.0824	ACCGATCA
Rv1473A_nonpal_2		9761_down_of_Rv3190c	16	23	+	2.68493	0.000748	0.0824	ACCGATCA
Rv1473A_nonpal_2		6724_up_of_Rv3188	16	23	+	2.68493	0.000748	0.0824	ACCGATCA
Rv1473A_nonpal_2		43_up_of_Rv3179	16	23	+	2.68493	0.000748	0.0824	ACCGATCA
Rv1473A_nonpal_2		1682_down_of_Rv3180c	16	23	+	2.68493	0.000748	0.0824	ACCGATCA
Rv1473A_nonpal_2		9767_down_of_Rv3190c	22	29	+	2.68493	0.000748	0.0824	ACCGATCA
Rv1473A_nonpal_2		5195_up_of_Rv3186	22	29	+	2.68493	0.000748	0.0824	ACCGATCA
Rv1473A_nonpal_2		49_up_of_Rv3179	22	29	+	2.68493	0.000748	0.0824	ACCGATCA
Rv1473A_nonpal_2		1688_down_of_Rv3180c	22	29	+	2.68493	0.000748	0.0824	ACCGATCA
Rv1473A_nonpal_2		6730_up_of_Rv3188	22	29	+	2.68493	0.000748	0.0824	ACCGATCA
Rv1473A_nonpal_2		5188_up_of_Rv3186	19	26	-	2.68493	0.000748	0.0824	ACCGATCA
Rv1473A_nonpal_2		1681_down_of_Rv3180c	19	26	-	2.68493	0.000748	0.0824	ACCGATCA
Rv1473A_nonpal_2		9760_down_of_Rv3190c	19	26	-	2.68493	0.000748	0.0824	ACCGATCA
Rv1473A_nonpal_2		42_up_of_Rv3179	19	26	-	2.68493	0.000748	0.0824	ACCGATCA
Rv1473A_nonpal_2		6723_up_of_Rv3188	19	26	-	2.68493	0.000748	0.0824	ACCGATCA
Rv1473A_nonpal_2		36_up_of_Rv3179	25	32	-	2.68493	0.000748	0.0824	ACCGATCA
Rv1473A_nonpal_2		6717_up_of_Rv3188	25	32	-	2.68493	0.000748	0.0824	ACCGATCA
Rv1473A_nonpal_2		1675_down_of_Rv3180c	25	32	-	2.68493	0.000748	0.0824	ACCGATCA
Rv1473A_nonpal_2		5182_up_of_Rv3186	25	32	-	2.68493	0.000748	0.0824	ACCGATCA
Rv1473A_nonpal_2		9754_down_of_Rv3190c	25	32	-	2.68493	0.000748	0.0824	ACCGATCA
Rv0767c_nonpal_2		antisense_aldA_642_from_start	16	36	+	5.48101	0.00075	0.379	GCTGGAGGTGACGATGTTGAC
Rv0757_pal_1		1662_up_of_Rv2018	19	32	+	7.49367	0.00075	0.719	CAGTGAAATTGATA
Rv0757_pal_1		1662_up_of_Rv2018	19	32	-	7.49367	0.00075	0.719	TATCAATTTCACTG
Rv0135c_pal_1		sense_Rv2963_537_to_stop	15	24	+	8.5	0.000755	0.278	TGGGTACCCG
Rv0135c_pal_1		antisense_Rv2963_530_to_stop	24	33	+	8.5	0.000755	0.278	CGGGTACCCA
Rv0135c_pal_1		sense_Rv2963_537_to_stop	15	24	-	8.5	0.000755	0.278	CGGGTACCCA
Rv0135c_pal_1		antisense_Rv2963_530_to_stop	24	33	-	8.5	0.000755	0.278	TGGGTACCCG
Rv1473A_nonpal_1		antisense_pyrC_541_to_stop	4	17	+	1.67123	0.000762	0.216	GGGTGACCTCGGCG
Rv2324_nonpal_2		antisense_PPE24_1270_to_stop	5	19	+	6.43373	0.000764	0.299	AGACTAAAGCCACCG
Rv2324_nonpal_2		antisense_PPE24_1570_to_stop	5	19	+	6.43373	0.000764	0.299	AGACTAAAGCCACCG
Rv2324_nonpal_2		antisense_PPE24_1345_to_stop	5	19	+	6.43373	0.000764	0.299	AGACTAAAGCCACCG
Rv2887_pal_1		sense_Rv2279_300_to_stop	1	15	+	5.85	0.000767	0.337	ATCCACCATACGGAT
Rv2887_pal_1		sense_Rv2279_300_to_stop	1	15	-	5.85	0.000767	0.337	ATCCGTATGGTGGAT
Rv1719_nonpal_2		antisense_pyrC_541_to_stop	6	26	-	4.78824	0.000769	1	TTCGATCACCGCCGAGGTCAC
Rv2788_nonpal_2		antisense_Rv1461_559_from_start	13	40	+	-13.1395	0.000771	0.149	CGGCAGGGATTACTGTACCGAAATATTC
Rv2788_nonpal_2		sense_Rv1461_552_from_start	8	35	-	-13.1395	0.000771	0.149	CGGCAGGGATTACTGTACCGAAATATTC
Rv1674c_nonpal_1		sense_Rv1461_552_from_start	5	22	+	-0.87234	0.000778	0.357	AAGGAATATTTCGGTACA
Rv0691c_nonpal_1		antisense_aldA_642_from_start	21	34	-	6.42188	0.00078	0.249	CAACATCGTCACCT
Rv0081_nonpal_1		antisense_aldA_642_from_start	25	39	-	5.06667	0.000781	0.218	GTTGTCAACATCGTC
Rv1816_nonpal_1		1681_down_of_Rv3180c	17	33	+	6.98462	0.000783	0.146	ACTGATCGGTGTACTTA
Rv1816_nonpal_1		9760_down_of_Rv3190c	17	33	+	6.98462	0.000783	0.146	ACTGATCGGTGTACTTA
Rv1816_nonpal_1		6723_up_of_Rv3188	17	33	+	6.98462	0.000783	0.146	ACTGATCGGTGTACTTA
Rv1816_nonpal_1		42_up_of_Rv3179	17	33	+	6.98462	0.000783	0.146	ACTGATCGGTGTACTTA
Rv1816_nonpal_1		5188_up_of_Rv3186	17	33	+	6.98462	0.000783	0.146	ACTGATCGGTGTACTTA
Rv1816_nonpal_1		36_up_of_Rv3179	23	39	+	6.98462	0.000783	0.146	ACTGATCGGTGTACTTA
Rv1816_nonpal_1		9754_down_of_Rv3190c	23	39	+	6.98462	0.000783	0.146	ACTGATCGGTGTACTTA
Rv1816_nonpal_1		5182_up_of_Rv3186	23	39	+	6.98462	0.000783	0.146	ACTGATCGGTGTACTTA
Rv1816_nonpal_1		6717_up_of_Rv3188	23	39	+	6.98462	0.000783	0.146	ACTGATCGGTGTACTTA
Rv1816_nonpal_1		1675_down_of_Rv3180c	23	39	+	6.98462	0.000783	0.146	ACTGATCGGTGTACTTA
Rv1816_nonpal_1		1682_down_of_Rv3180c	9	25	-	6.98462	0.000783	0.146	ACTGATCGGTGTACTTA
Rv1816_nonpal_1		6724_up_of_Rv3188	9	25	-	6.98462	0.000783	0.146	ACTGATCGGTGTACTTA
Rv1816_nonpal_1		5189_up_of_Rv3186	9	25	-	6.98462	0.000783	0.146	ACTGATCGGTGTACTTA
Rv1816_nonpal_1		9761_down_of_Rv3190c	9	25	-	6.98462	0.000783	0.146	ACTGATCGGTGTACTTA
Rv1816_nonpal_1		43_up_of_Rv3179	9	25	-	6.98462	0.000783	0.146	ACTGATCGGTGTACTTA
Rv1816_nonpal_1		6730_up_of_Rv3188	15	31	-	6.98462	0.000783	0.146	ACTGATCGGTGTACTTA
Rv1816_nonpal_1		5195_up_of_Rv3186	15	31	-	6.98462	0.000783	0.146	ACTGATCGGTGTACTTA
Rv1816_nonpal_1		49_up_of_Rv3179	15	31	-	6.98462	0.000783	0.146	ACTGATCGGTGTACTTA
Rv1816_nonpal_1		9767_down_of_Rv3190c	15	31	-	6.98462	0.000783	0.146	ACTGATCGGTGTACTTA
Rv1816_nonpal_1		1688_down_of_Rv3180c	15	31	-	6.98462	0.000783	0.146	ACTGATCGGTGTACTTA
Rv0302_nonpal_1		antisense_rocA_790_to_stop	8	22	+	6.86957	0.000783	0.199	ATGGTAGCGGCCGAT
Rv0302_nonpal_1		sense_rocA_797_to_stop	26	40	-	6.86957	0.000783	0.199	ATGGTAGCGGCCGAT
Rv0494_nonpal_1		37_up_of_Rv2172c	14	33	+	3.60494	0.000784	1	TGCTCCAGCGGTTGATTTGG
Rv0494_nonpal_1		sense_mptA_23_from_start	14	33	+	3.60494	0.000784	1	TGCTCCAGCGGTTGATTTGG
Rv3246c_nonpal_1		1662_up_of_Rv2018	15	34	+	5.50617	0.000785	0.159	TCTCCAGTGAAATTGATACA
Rv2324_nonpal_2		antisense_Rv1461_559_from_start	3	17	+	6.36145	0.000786	0.299	TTATTATCGCCGGCA
Rv2359_pal_1		antisense_mmpL4_1187_to_stop	3	23	+	-6.81905	0.000787	0.143	GCTTCGAATTGGTCTCCAGAA
Rv2359_pal_1		sense_mmpL4_1184_to_stop	15	35	+	-6.81905	0.000787	0.143	TTCTGGAGACCAATTCGAAGC
Rv2359_pal_1		antisense_mmpL4_1187_to_stop	3	23	-	-6.81905	0.000787	0.143	TTCTGGAGACCAATTCGAAGC
Rv2359_pal_1		sense_mmpL4_1184_to_stop	15	35	-	-6.81905	0.000787	0.143	GCTTCGAATTGGTCTCCAGAA
Rv0678_pal_1		sense_bioB_253_to_stop	8	14	+	10.1765	0.000789	0.358	TCGCCGA
Rv0678_pal_1		sense_bioB_253_to_stop	8	14	-	10.1765	0.000789	0.358	TCGGCGA
Rv0678_pal_1		sense_Rv2038c_183_from_start	28	34	+	10.1765	0.000789	0.358	TCGGCGA
Rv0678_pal_1		sense_Rv2038c_183_from_start	28	34	-	10.1765	0.000789	0.358	TCGCCGA
Rv1776c_nonpal_1		sense_PE_PGRS54_112_from_start	9	14	-	8.82192	0.000789	0.745	GTCGCA
Rv1776c_nonpal_1		sense_PE_PGRS57_112_from_start	9	14	-	8.82192	0.000789	0.745	GTCGCA
Rv1719_pal_1		sense_Rv2279_300_to_stop	1	15	+	7.5625	0.000789	0.373	ATCCACCATACGGAT
Rv1719_pal_1		sense_Rv2279_300_to_stop	1	15	-	7.5625	0.000789	0.373	ATCCGTATGGTGGAT
Rv0465c_nonpal_1		sense_Rv2279_300_to_stop	6	29	-	-8.24138	0.000792	0.384	TACTGAGATCCCCTATCCGTATGG
Rv0691c_pal_2		93_up_of_lpqG	20	28	+	1.64557	0.000793	0.423	GATGCCAGT
Rv0691c_pal_2		93_up_of_lpqG	20	28	-	1.64557	0.000793	0.423	ACTGGCATC
Rv0324_nonpal_1		sense_mmpL4_1184_to_stop	8	15	+	0.161765	0.000794	0.0881	TGATGATT
Rv0324_nonpal_1		antisense_mmpL4_1187_to_stop	23	30	-	0.161765	0.000794	0.0881	TGATGATT
Rv0653c_nonpal_1		sense_Rv1278_1158_to_stop	22	40	-	4.92405	0.000797	0.113	GCGGCTAGGTCAGCGACCT
Rv2011c_nonpal_1		antisense_aldA_642_from_start	18	36	-	7.37143	0.0008	0.503	GTCAACATCGTCACCTCCA
Rv3830c_nonpal_2		antisense_pyrC_541_to_stop	13	39	+	-14.1731	0.000802	0.412	CGGCGGTGATCGAAATACCCTGGTCCT
Rv3830c_nonpal_2		sense_pyrC_548_to_stop	9	35	-	-14.1731	0.000802	0.412	CGGCGGTGATCGAAATACCCTGGTCCT
Rv0324_pal_1		antisense_aldA_642_from_start	21	32	+	6.07407	0.000805	0.43	AGGTGACGATGT
Rv0324_pal_1		antisense_aldA_642_from_start	21	32	-	6.07407	0.000805	0.43	ACATCGTCACCT
Rv3249c_pal_1		antisense_metA_391_from_start	18	29	+	7.52308	0.000806	0.212	CGTATCGAGATC
Rv3249c_pal_1		sense_metA_384_from_start	19	30	+	7.52308	0.000806	0.212	GATCTCGATACG
Rv3249c_pal_1		antisense_metA_391_from_start	18	29	-	7.52308	0.000806	0.212	GATCTCGATACG
Rv3249c_pal_1		sense_metA_384_from_start	19	30	-	7.52308	0.000806	0.212	CGTATCGAGATC
Rv3124_nonpal_1		880_up_of_treZ	7	33	+	-8.5	0.000808	0.135	TGAAACGGGCTGGAGGCCCCCCACTCT
Rv3124_nonpal_1		antisense_treY_785_to_stop	7	33	+	-8.5	0.000808	0.135	TGAAACGGGCTGGAGGCCCCCCACTCT
Rv3124_nonpal_1		antisense_treZ_470_to_stop	7	33	+	-8.5	0.000808	0.135	TGAAACGGGCTGGAGGCCCCCCACTCT
Rv3124_nonpal_1		sense_treZ_467_to_stop	5	31	-	-8.5	0.000808	0.135	TGAAACGGGCTGGAGGCCCCCCACTCT
Rv3124_nonpal_1		877_up_of_treZ	5	31	-	-8.5	0.000808	0.135	TGAAACGGGCTGGAGGCCCCCCACTCT
Rv2324_nonpal_2		sense_bioB_253_to_stop	9	23	-	6.28916	0.000808	0.299	ACCTCCAGGTCGGCG
Rv3133c_nonpal_1		antisense_gca_467_from_start	4	18	-	7.26087	0.00081	0.208	CAAGTCTTACGGCAT
Rv0324_pal_1		antisense_aldA_642_from_start	24	35	+	6	0.00082	0.43	TGACGATGTTGA
Rv0324_pal_1		antisense_aldA_642_from_start	24	35	-	6	0.00082	0.43	TCAACATCGTCA
Rv3246c_nonpal_1		sense_pks9_325_to_stop	2	21	-	5.39506	0.000821	0.159	CTGGAGACGATTGCGTAGTT
Rv1994c_nonpal_1		sense_metA_384_from_start	3	17	-	7.08219	0.000821	0.148	GCGGAAATCTTGAGC
Rv2642_nonpal_1		antisense_pyrC_541_to_stop	4	28	-	1.80233	0.000821	0.132	ATTTCGATCACCGCCGAGGTCACCC
Rv1255c_nonpal_1		4_up_of_Rv1049	4	23	+	3.24138	0.000822	0.391	AGCTACACGAGTCTGGAGTA
Rv1255c_nonpal_1		7_up_of_Rv1049	15	34	-	3.24138	0.000822	0.391	AGCTACACGAGTCTGGAGTA
Rv2359_nonpal_1		antisense_Rv0370c_389_from_start	3	30	+	-13.6346	0.000824	0.114	TCGATGAGCAGCACTGGAGGGGTCGGTC
Rv2034_pal_1		sense_rocA_797_to_stop	10	25	+	4.95	0.000827	0.501	GTGGGTGGGTACCAAT
Rv2034_pal_1		antisense_rocA_790_to_stop	23	38	+	4.95	0.000827	0.501	ATTGGTACCCACCCAC
Rv2034_pal_1		sense_rocA_797_to_stop	10	25	-	4.95	0.000827	0.501	ATTGGTACCCACCCAC
Rv2034_pal_1		antisense_rocA_790_to_stop	23	38	-	4.95	0.000827	0.501	GTGGGTGGGTACCAAT
Rv0022c_nonpal_1		antisense_mmpL4_1187_to_stop	23	37	-	6.64384	0.000827	0.169	CGGATTTTGATGATT
Rv0022c_nonpal_1		sense_mmpL4_1184_to_stop	1	15	+	6.64384	0.000827	0.169	CGGATTTTGATGATT
Rv0678_pal_2		sense_mmpL4_1184_to_stop	7	22	+	5.65333	0.000829	0.255	TTGATGATTTCTGGAG
Rv0678_pal_2		antisense_mmpL4_1187_to_stop	16	31	+	5.65333	0.000829	0.255	CTCCAGAAATCATCAA
Rv0678_pal_2		sense_mmpL4_1184_to_stop	7	22	-	5.65333	0.000829	0.255	CTCCAGAAATCATCAA
Rv0678_pal_2		antisense_mmpL4_1187_to_stop	16	31	-	5.65333	0.000829	0.255	TTGATGATTTCTGGAG
Rv1556_nonpal_1		93_up_of_lpqG	16	32	+	0.659574	0.000831	0.294	CGTCGATGCCAGTACCC
Rv0135c_nonpal_2		antisense_frdA_787_from_start	6	33	+	-15.383	0.000832	0.464	AGGTCGTAATCCTGGAGGTAGCGGTAGC
Rv0081_nonpal_1		antisense_pks6_430_from_start	14	28	+	4.89333	0.000833	0.218	ACCCACGATCTGGAT
Rv0081_nonpal_1		antisense_pks6_431_from_start	14	28	+	4.89333	0.000833	0.218	ACCCACGATCTGGAT
Rv0081_nonpal_1		sense_pks6_424_from_start	20	34	-	4.89333	0.000833	0.218	ACCCACGATCTGGAT
Rv0081_nonpal_1		sense_pks6_423_from_start	20	34	-	4.89333	0.000833	0.218	ACCCACGATCTGGAT
Rv2021c_nonpal_1		sense_Rv0674_10_to_stop	20	40	+	5.37349	0.000834	0.102	AGGTGACATGAGTGATCTGGT
Rv0275c_nonpal_1		sense_Rv1461_475_from_start	14	39	-	-6.17308	0.000834	0.135	AAATATGACTCCTTGAGCCTCCAGAT
Rv2009_nonpal_1		sense_rocA_797_to_stop	8	28	+	4.34177	0.000845	0.279	CAGTGGGTGGGTACCAATATC
Rv2009_nonpal_1		antisense_rocA_790_to_stop	20	40	-	4.34177	0.000845	0.279	CAGTGGGTGGGTACCAATATC
Rv3249c_nonpal_2		93_up_of_lpqG	8	22	+	6.85333	0.000845	0.542	GTAGGGCCCGTCGAT
Rv0135c_nonpal_1		sense_Rv1461_552_from_start	14	24	-	7.3125	0.000846	0.336	ACTGTACCGAA
Rv0135c_nonpal_1		antisense_Rv1461_559_from_start	24	34	+	7.3125	0.000846	0.336	ACTGTACCGAA
Rv0023_pal_1		antisense_cobK_311_from_start	16	23	+	8.35443	0.000847	0.474	CGGTACCG
Rv0023_pal_1		antisense_cobK_311_from_start	16	23	-	8.35443	0.000847	0.474	CGGTACCG
Rv0023_pal_1		sense_cobK_304_from_start	25	32	+	8.35443	0.000847	0.474	CGGTACCG
Rv0023_pal_1		sense_cobK_304_from_start	25	32	-	8.35443	0.000847	0.474	CGGTACCG
Rv0678_nonpal_1		10_up_of_Rv1866	17	31	+	7.20312	0.000854	0.112	TGGAGGCACCGATAT
Rv1167c_nonpal_1		877_up_of_treZ	24	38	+	1.11538	0.000855	0.56	CCGTTTCAGTTCTTT
Rv1167c_nonpal_1		sense_treZ_467_to_stop	24	38	+	1.11538	0.000855	0.56	CCGTTTCAGTTCTTT
Rv0653c_nonpal_1		sense_gca_460_from_start	12	30	+	4.72152	0.000859	0.113	GCTGGCGTATCAATATCAC
Rv0653c_nonpal_1		antisense_gca_467_from_start	18	36	-	4.72152	0.000859	0.113	GCTGGCGTATCAATATCAC
Rv2374c_nonpal_1		sense_accA1_598_from_start	3	30	-	-4.125	0.00086	0.198	ACAAACCGCTCCAGGAATAGCGTATCGT
Rv2374c_nonpal_1		antisense_accA1_595_from_start	8	35	+	-4.125	0.00086	0.198	ACAAACCGCTCCAGGAATAGCGTATCGT
Rv0273c_nonpal_1		antisense_cobK_311_from_start	7	31	+	5.9625	0.000869	0.296	CGATGATGGCGGTACCGGGATCCCA
Rv3488_nonpal_1		antisense_cobK_311_from_start	7	20	-	2.88235	0.00087	0.16	TACCGCCATCATCG
Rv2324_nonpal_1		antisense_fadE7_121_to_stop	20	38	-	7.14493	0.00087	0.169	GCGGCAACGGGATATCGCT
Rv1556_nonpal_1		sense_Rv1461_552_from_start	7	23	+	0.468085	0.000874	0.294	GGAATATTTCGGTACAG
Rv0494_nonpal_2		sense_fadE7_118_to_stop	25	39	-	-0.484211	0.000877	1	TGCCGGATGACCGGG
Rv1219c_pal_1		antisense_Rv0370c_389_from_start	4	12	+	7.11392	0.000881	0.194	CGATGAGCA
Rv1219c_pal_1		antisense_Rv0370c_389_from_start	4	12	-	7.11392	0.000881	0.194	TGCTCATCG
Rv0135c_nonpal_2		93_up_of_lpqG	4	31	+	-15.6702	0.000883	0.464	CATTGTAGGGCCCGTCGATGCCAGTACC
Rv3736_nonpal_1		sense_pyrC_548_to_stop	26	40	-	6.86957	0.000885	0.626	GACCTCGGCGGTGAT
Rv3736_nonpal_1		antisense_pyrC_541_to_stop	8	22	+	6.86957	0.000885	0.626	GACCTCGGCGGTGAT
Rv3736_nonpal_1		sense_Rv1278_1158_to_stop	18	32	+	6.86957	0.000885	0.626	GGAGAGGTCGCTGAC
Rv2011c_nonpal_1		antisense_rocA_790_to_stop	8	26	+	7.2	0.000886	0.503	ATGGTAGCGGCCGATATTG
Rv2011c_nonpal_1		sense_rocA_797_to_stop	22	40	-	7.2	0.000886	0.503	ATGGTAGCGGCCGATATTG
Rv1846c_pal_1		antisense_Rv1461_416_from_start	16	30	+	3.24211	0.000887	0.239	ACTCCAGCTACTAAT
Rv1846c_pal_1		antisense_Rv1461_416_from_start	16	30	-	3.24211	0.000887	0.239	ATTAGTAGCTGGAGT
Rv0678_pal_2		93_up_of_lpqG	21	36	+	5.49333	0.000889	0.255	ATGCCAGTACCCCGAA
Rv0678_pal_2		93_up_of_lpqG	21	36	-	5.49333	0.000889	0.255	TTCGGGGTACTGGCAT
Rv3849_nonpal_1		antisense_Rv1461_416_from_start	10	21	-	6.15068	0.00089	0.549	TGGAGTAGCCGC
Rv0653c_pal_1		antisense_fadE7_121_to_stop	15	38	+	5.72152	0.000891	0.103	ACTCCAGCGATATCCCGTTGCCGC
Rv0653c_pal_1		antisense_fadE7_121_to_stop	15	38	-	5.72152	0.000891	0.103	GCGGCAACGGGATATCGCTGGAGT
Rv0324_nonpal_1		sense_PPE24_1577_to_stop	4	11	+	-0.367647	0.000892	0.0937	TGACGATA
Rv0324_nonpal_1		sense_PPE24_1352_to_stop	4	11	+	-0.367647	0.000892	0.0937	TGACGATA
Rv0324_nonpal_1		sense_PPE24_1277_to_stop	4	11	+	-0.367647	0.000892	0.0937	TGACGATA
Rv0678_nonpal_2		antisense_gca_467_from_start	13	37	+	-35.547	0.000892	1	GACTTGTGATATTGATACGCCAGCA
Rv0678_nonpal_2		sense_gca_460_from_start	11	35	-	-35.547	0.000892	1	GACTTGTGATATTGATACGCCAGCA
Rv0494_nonpal_2		antisense_Rv1251c_1309_from_start	12	26	-	-0.557895	0.000893	1	AGGCGCTGGAGCCGC
Rv1816_pal_2		antisense_Rv1251c_1309_from_start	30	38	+	8.28767	0.000895	0.267	AGCTGAACG
Rv1816_pal_2		antisense_Rv1251c_1309_from_start	30	38	-	8.28767	0.000895	0.267	CGTTCAGCT
Rv0678_nonpal_1		antisense_Rv2279_293_to_stop	8	22	-	7.125	0.000895	0.112	AGTACACATCGATCC
Rv0678_nonpal_1		sense_Rv2279_300_to_stop	26	40	+	7.125	0.000895	0.112	AGTACACATCGATCC
Rv3246c_pal_1		sense_bioB_253_to_stop	24	39	+	7.04878	0.000898	0.0804	AATGCCGGTCGGTGAC
Rv3246c_pal_1		sense_bioB_253_to_stop	24	39	-	7.04878	0.000898	0.0804	GTCACCGACCGGCATT
Rv1674c_pal_1		sense_metA_384_from_start	6	27	+	4.21875	0.000906	0.08	CAAGATTTCCGCTGATCTCGAT
Rv1674c_pal_1		sense_metA_384_from_start	6	27	-	4.21875	0.000906	0.08	ATCGAGATCAGCGGAAATCTTG
Rv1675c_nonpal_1		antisense_gca_467_from_start	3	23	+	-5.13462	0.000915	1	CATGCCGTAAGACTTGTGATA
Rv2034_nonpal_1		1682_down_of_Rv3180c	2	12	-	7.60294	0.000916	0.253	CTTATAACCGA
Rv2034_nonpal_1		43_up_of_Rv3179	2	12	-	7.60294	0.000916	0.253	CTTATAACCGA
Rv2034_nonpal_1		9761_down_of_Rv3190c	2	12	-	7.60294	0.000916	0.253	CTTATAACCGA
Rv2034_nonpal_1		6724_up_of_Rv3188	2	12	-	7.60294	0.000916	0.253	CTTATAACCGA
Rv2034_nonpal_1		5189_up_of_Rv3186	2	12	-	7.60294	0.000916	0.253	CTTATAACCGA
Rv2034_nonpal_1		5195_up_of_Rv3186	8	18	-	7.60294	0.000916	0.253	CTTATAACCGA
Rv2034_nonpal_1		1688_down_of_Rv3180c	8	18	-	7.60294	0.000916	0.253	CTTATAACCGA
Rv2034_nonpal_1		9767_down_of_Rv3190c	8	18	-	7.60294	0.000916	0.253	CTTATAACCGA
Rv2034_nonpal_1		49_up_of_Rv3179	8	18	-	7.60294	0.000916	0.253	CTTATAACCGA
Rv2034_nonpal_1		6730_up_of_Rv3188	8	18	-	7.60294	0.000916	0.253	CTTATAACCGA
Rv2034_nonpal_1		9760_down_of_Rv3190c	30	40	+	7.60294	0.000916	0.253	CTTATAACCGA
Rv2034_nonpal_1		5188_up_of_Rv3186	30	40	+	7.60294	0.000916	0.253	CTTATAACCGA
Rv2034_nonpal_1		6723_up_of_Rv3188	30	40	+	7.60294	0.000916	0.253	CTTATAACCGA
Rv2034_nonpal_1		42_up_of_Rv3179	30	40	+	7.60294	0.000916	0.253	CTTATAACCGA
Rv2034_nonpal_1		1681_down_of_Rv3180c	30	40	+	7.60294	0.000916	0.253	CTTATAACCGA
Rv1353c_nonpal_1		sense_Rv2038c_183_from_start	13	27	+	7.27273	0.000922	0.134	GTGGGCGTATCCGGA
Rv2324_nonpal_2		antisense_pyrC_541_to_stop	4	18	-	5.92771	0.000925	0.318	CCGCCGAGGTCACCC
Rv1473A_pal_1		sense_gca_460_from_start	18	29	+	5.91429	0.000925	0.313	GTATCAATATCA
Rv1473A_pal_1		antisense_gca_467_from_start	19	30	+	5.91429	0.000925	0.313	TGATATTGATAC
Rv1473A_pal_1		sense_gca_460_from_start	18	29	-	5.91429	0.000925	0.313	TGATATTGATAC
Rv1473A_pal_1		antisense_gca_467_from_start	19	30	-	5.91429	0.000925	0.313	GTATCAATATCA
Rv3488_nonpal_1		10_up_of_Rv1866	20	33	+	2.66176	0.000926	0.16	AGGCACCGATATGG
Rv0880_nonpal_1		antisense_Rv1461_559_from_start	5	28	-	-1.66316	0.000929	0.189	ACAGTAATCCCTGCCGGCGATAAT
Rv2642_nonpal_1		antisense_accA1_595_from_start	5	29	+	1.40698	0.00093	0.132	AACACAAACCGCTCCAGGAATAGCG
Rv2642_nonpal_1		sense_accA1_598_from_start	9	33	-	1.40698	0.00093	0.132	AACACAAACCGCTCCAGGAATAGCG
Rv2887_pal_1		1662_up_of_Rv2018	17	31	+	5.375	0.000931	0.337	TCCAGTGAAATTGAT
Rv3249c_pal_1		sense_gca_460_from_start	17	28	+	7.29231	0.000934	0.212	CGTATCAATATC
Rv3249c_pal_1		antisense_gca_467_from_start	20	31	+	7.29231	0.000934	0.212	GATATTGATACG
Rv3249c_pal_1		sense_gca_460_from_start	17	28	-	7.29231	0.000934	0.212	GATATTGATACG
Rv3249c_pal_1		antisense_gca_467_from_start	20	31	-	7.29231	0.000934	0.212	CGTATCAATATC
Rv2887_pal_1		1662_up_of_Rv2018	17	31	-	5.3625	0.000935	0.337	ATCAATTTCACTGGA
Rv0022c_nonpal_1		sense_pks9_325_to_stop	18	32	-	6.35616	0.000938	0.169	CCGATAGCCATCTGG
Rv3676_nonpal_1		sense_Rv0674_10_to_stop	16	36	-	-5.51923	0.000942	1	GATCACTCATGTCACCTCCAG
Rv0691c_nonpal_1		10_up_of_Rv1866	14	27	+	5.89062	0.000947	0.249	TGCTGGAGGCACCG
Rv0981_nonpal_2		sense_accA1_598_from_start	13	33	+	1.92632	0.000948	0.322	ATTCCTGGAGCGGTTTGTGTT
Rv0981_nonpal_2		antisense_accA1_595_from_start	5	25	-	1.92632	0.000948	0.322	ATTCCTGGAGCGGTTTGTGTT
Rv0653c_pal_1		antisense_gca_467_from_start	12	35	+	5.56962	0.000952	0.103	AGACTTGTGATATTGATACGCCAG
Rv0653c_pal_1		sense_gca_460_from_start	13	36	+	5.56962	0.000952	0.103	CTGGCGTATCAATATCACAAGTCT
Rv0653c_pal_1		antisense_gca_467_from_start	12	35	-	5.56962	0.000952	0.103	CTGGCGTATCAATATCACAAGTCT
Rv0653c_pal_1		sense_gca_460_from_start	13	36	-	5.56962	0.000952	0.103	AGACTTGTGATATTGATACGCCAG
Rv2989_nonpal_2		sense_pyrC_548_to_stop	20	34	-	2.97701	0.000954	0.991	GGCGGTGATCGAAAT
Rv2989_nonpal_2		antisense_pyrC_541_to_stop	14	28	+	2.97701	0.000954	0.991	GGCGGTGATCGAAAT
Rv0275c_nonpal_1		93_up_of_lpqG	4	29	+	-6.74038	0.000958	0.135	CATTGTAGGGCCCGTCGATGCCAGTA
Rv3488_pal_1		sense_PPE24_1352_to_stop	7	14	+	4.02941	0.000962	0.169	CGATACCC
Rv3488_pal_1		sense_PPE24_1577_to_stop	7	14	+	4.02941	0.000962	0.169	CGATACCC
Rv3488_pal_1		sense_PPE24_1277_to_stop	7	14	+	4.02941	0.000962	0.169	CGATACCC
Rv3488_pal_1		sense_PPE24_1577_to_stop	7	14	-	4.02941	0.000962	0.169	GGGTATCG
Rv3488_pal_1		sense_PPE24_1277_to_stop	7	14	-	4.02941	0.000962	0.169	GGGTATCG
Rv3488_pal_1		sense_PPE24_1352_to_stop	7	14	-	4.02941	0.000962	0.169	GGGTATCG
Rv0678_nonpal_1		sense_bioB_253_to_stop	5	19	-	7	0.000963	0.112	CCAGGTCGGCGAACG
Rv3830c_nonpal_2		antisense_aldA_642_from_start	9	35	+	-15.0577	0.000963	0.412	CGTGACTGCTGGAGGTGACGATGTTGA
Rv2788_nonpal_2		antisense_rocA_790_to_stop	1	28	+	-14.2442	0.000964	0.172	GATAGCTATGGTAGCGGCCGATATTGGT
Rv0023_nonpal_1		sense_fadE7_118_to_stop	13	33	+	6.53521	0.000964	0.106	ATCGCTGGAGTACCCGGTCAT
Rv0023_nonpal_1		antisense_fadE7_121_to_stop	5	25	-	6.53521	0.000964	0.106	ATCGCTGGAGTACCCGGTCAT
Rv1776c_nonpal_1		sense_metA_384_from_start	20	25	+	8.42466	0.000966	0.745	ATCTCG
Rv1776c_nonpal_1		antisense_metA_391_from_start	23	28	-	8.42466	0.000966	0.745	ATCTCG
Rv3849_nonpal_1		7_up_of_Rv1049	2	13	+	5.87671	0.000972	0.549	CCCCTTTGCCCA
Rv3849_nonpal_1		4_up_of_Rv1049	25	36	-	5.87671	0.000972	0.549	CCCCTTTGCCCA
Rv0678_pal_1		sense_Rv1461_552_from_start	3	9	+	-1.57353	0.000973	0.358	TCAAGGA
Rv0678_pal_1		antisense_Rv1461_472_from_start	8	14	+	-1.57353	0.000973	0.358	TCCTTGA
Rv0678_pal_1		sense_Rv1461_552_from_start	3	9	-	-1.57353	0.000973	0.358	TCCTTGA
Rv0678_pal_1		antisense_Rv1461_472_from_start	8	14	-	-1.57353	0.000973	0.358	TCAAGGA
Rv0678_pal_1		sense_Rv1461_475_from_start	24	30	+	-1.57353	0.000973	0.358	TCAAGGA
Rv0678_pal_1		sense_Rv1461_475_from_start	24	30	-	-1.57353	0.000973	0.358	TCCTTGA
Rv0135c_nonpal_1		antisense_Rv2963_530_to_stop	24	34	+	6.84375	0.000975	0.336	CGGGTACCCAT
Rv0135c_nonpal_1		sense_Rv2963_537_to_stop	14	24	-	6.84375	0.000975	0.336	CGGGTACCCAT
Rv3830c_nonpal_2		antisense_frdA_787_from_start	1	27	+	-15.1154	0.000975	0.412	TGCCGAGGTCGTAATCCTGGAGGTAGC
Rv3488_pal_2		antisense_frdA_787_from_start	4	11	+	1.88372	0.000976	0.271	CGAGGTCG
Rv3488_pal_2		antisense_frdA_787_from_start	4	11	-	1.88372	0.000976	0.271	CGACCTCG
Rv2788_pal_1		antisense_pyrC_541_to_stop	9	30	+	2.83333	0.000976	0.131	ACCTCGGCGGTGATCGAAATAC
Rv2788_pal_1		sense_pyrC_548_to_stop	18	39	+	2.83333	0.000976	0.131	GTATTTCGATCACCGCCGAGGT
Rv2788_pal_1		antisense_pyrC_541_to_stop	9	30	-	2.83333	0.000976	0.131	GTATTTCGATCACCGCCGAGGT
Rv2788_pal_1		sense_pyrC_548_to_stop	18	39	-	2.83333	0.000976	0.131	ACCTCGGCGGTGATCGAAATAC
Rv0022c_nonpal_1		antisense_Rv1251c_1309_from_start	16	30	-	6.26027	0.000977	0.169	TTGAAGGCGCTGGAG
Rv0273c_nonpal_2		sense_mmpL4_1184_to_stop	10	35	-	-36.4662	0.000978	0.354	GCTTCGAATTGGTCTCCAGAAATCAT
Rv0273c_nonpal_2		antisense_mmpL4_1187_to_stop	3	28	+	-36.4662	0.000978	0.354	GCTTCGAATTGGTCTCCAGAAATCAT
Rv0678_nonpal_1		sense_Rv1278_1158_to_stop	20	34	+	6.96875	0.000981	0.112	AGAGGTCGCTGACCT
Rv0339c_nonpal_1		3353_up_of_Rv3179	15	28	+	6.63218	0.000983	0.384	AAACCGATTGGTGT
Rv0339c_nonpal_1		10034_up_of_Rv3188	15	28	+	6.63218	0.000983	0.384	AAACCGATTGGTGT
Rv0339c_nonpal_1		8499_up_of_Rv3186	15	28	+	6.63218	0.000983	0.384	AAACCGATTGGTGT
Rv0339c_nonpal_1		4992_down_of_Rv3180c	15	28	+	6.63218	0.000983	0.384	AAACCGATTGGTGT
Rv0339c_nonpal_1		13071_down_of_Rv3190c	15	28	+	6.63218	0.000983	0.384	AAACCGATTGGTGT
Rv0339c_nonpal_1		3360_up_of_Rv3179	20	33	-	6.63218	0.000983	0.384	AAACCGATTGGTGT
Rv0339c_nonpal_1		4999_down_of_Rv3180c	20	33	-	6.63218	0.000983	0.384	AAACCGATTGGTGT
Rv0339c_nonpal_1		8506_up_of_Rv3186	20	33	-	6.63218	0.000983	0.384	AAACCGATTGGTGT
Rv0339c_nonpal_1		10041_up_of_Rv3188	20	33	-	6.63218	0.000983	0.384	AAACCGATTGGTGT
Rv0339c_nonpal_1		13078_down_of_Rv3190c	20	33	-	6.63218	0.000983	0.384	AAACCGATTGGTGT
Rv3488_pal_1		antisense_Rv1461_559_from_start	4	11	+	3.91176	0.000984	0.169	TATTATCG
Rv3488_pal_1		antisense_Rv1461_559_from_start	4	11	-	3.91176	0.000984	0.169	CGATAATA
Rv3765c_nonpal_1		antisense_rocA_790_to_stop	7	26	-	-2.33684	0.000986	0.465	CAATATCGGCCGCTACCATA
Rv0818_nonpal_1		antisense_metA_391_from_start	14	34	+	0.680851	0.000987	0.317	GTCACGTATCGAGATCAGCGG
Rv0818_nonpal_1		sense_metA_384_from_start	14	34	-	0.680851	0.000987	0.317	GTCACGTATCGAGATCAGCGG
Rv2642_nonpal_1		13071_down_of_Rv3190c	16	40	+	1.2093	0.000989	0.132	AACCGATTGGTGTACTTTGTGCTTT
Rv2642_nonpal_1		4992_down_of_Rv3180c	16	40	+	1.2093	0.000989	0.132	AACCGATTGGTGTACTTTGTGCTTT
Rv2642_nonpal_1		10034_up_of_Rv3188	16	40	+	1.2093	0.000989	0.132	AACCGATTGGTGTACTTTGTGCTTT
Rv2642_nonpal_1		3353_up_of_Rv3179	16	40	+	1.2093	0.000989	0.132	AACCGATTGGTGTACTTTGTGCTTT
Rv2642_nonpal_1		8499_up_of_Rv3186	16	40	+	1.2093	0.000989	0.132	AACCGATTGGTGTACTTTGTGCTTT
Rv2642_nonpal_1		13078_down_of_Rv3190c	8	32	-	1.2093	0.000989	0.132	AACCGATTGGTGTACTTTGTGCTTT
Rv2642_nonpal_1		8506_up_of_Rv3186	8	32	-	1.2093	0.000989	0.132	AACCGATTGGTGTACTTTGTGCTTT
Rv2642_nonpal_1		4999_down_of_Rv3180c	8	32	-	1.2093	0.000989	0.132	AACCGATTGGTGTACTTTGTGCTTT
Rv2642_nonpal_1		3360_up_of_Rv3179	8	32	-	1.2093	0.000989	0.132	AACCGATTGGTGTACTTTGTGCTTT
Rv2642_nonpal_1		10041_up_of_Rv3188	8	32	-	1.2093	0.000989	0.132	AACCGATTGGTGTACTTTGTGCTTT
Rv0135c_nonpal_1		sense_Rv2963_537_to_stop	15	25	+	6.79688	0.00099	0.336	TGGGTACCCGA
Rv0135c_nonpal_1		antisense_Rv2963_530_to_stop	23	33	-	6.79688	0.00099	0.336	TGGGTACCCGA
Rv2359_pal_1		sense_Rv2279_300_to_stop	9	29	+	-7.73333	0.000992	0.143	TACGGATAGGGGATCTCAGTA
Rv2359_pal_1		antisense_Rv2279_293_to_stop	19	39	+	-7.73333	0.000992	0.143	TACTGAGATCCCCTATCCGTA
Rv2359_pal_1		sense_Rv2279_300_to_stop	9	29	-	-7.73333	0.000992	0.143	TACTGAGATCCCCTATCCGTA
Rv2359_pal_1		antisense_Rv2279_293_to_stop	19	39	-	-7.73333	0.000992	0.143	TACGGATAGGGGATCTCAGTA
Rv1353c_nonpal_1		antisense_cobK_311_from_start	2	16	-	7.15152	0.000992	0.14	GCCATCATCGCGGTA
Rv1956_pal_1		sense_pyrC_548_to_stop	18	25	+	5.37209	0.000995	0.203	GTATTTCG
Rv1956_pal_1		antisense_pyrC_541_to_stop	23	30	+	5.37209	0.000995	0.203	CGAAATAC
Rv1956_pal_1		sense_pyrC_548_to_stop	18	25	-	5.37209	0.000995	0.203	CGAAATAC
Rv1956_pal_1		antisense_pyrC_541_to_stop	23	30	-	5.37209	0.000995	0.203	GTATTTCG
Rv1846c_pal_1		antisense_Rv3282_217_to_stop	16	30	+	2.86316	0.000997	0.239	CCTCCAGATCGGAGG
Rv1846c_pal_1		447_down_of_accE5	16	30	+	2.86316	0.000997	0.239	CCTCCAGATCGGAGG
Rv1846c_pal_1		447_down_of_accE5	16	30	-	2.86316	0.000997	0.239	CCTCCGATCTGGAGG
Rv1846c_pal_1		antisense_Rv3282_217_to_stop	16	30	-	2.86316	0.000997	0.239	CCTCCGATCTGGAGG
Rv3066_nonpal_1		sense_Rv2963_537_to_stop	6	25	-	4.31034	0.000997	0.874	TCGGGTACCCATGCCGCGAT
Rv0465c_nonpal_2		37_up_of_Rv2172c	9	36	+	-2.96552	0.000997	0.609	AGCCATGCTCCAGCGGTTGATTTGGCTA
Rv0465c_nonpal_2		sense_mptA_23_from_start	9	36	+	-2.96552	0.000997	0.609	AGCCATGCTCCAGCGGTTGATTTGGCTA
Rv0302_pal_1		antisense_Rv0370c_389_from_start	19	30	+	7.02206	0.001	0.249	GAGGGGTCGGTC
Rv0302_pal_1		antisense_Rv0370c_389_from_start	19	30	-	7.02206	0.001	0.249	GACCGACCCCTC
Rv3488_nonpal_1		sense_Rv1461_552_from_start	8	21	-	2.36765	0.00101	0.16	GTACCGAAATATTC
Rv3488_nonpal_1		antisense_Rv1461_559_from_start	27	40	+	2.36765	0.00101	0.16	GTACCGAAATATTC
Rv1353c_nonpal_2		10034_up_of_Rv3188	18	38	-	-29.6068	0.00101	0.136	AGCACAAAGTACACCAATCGG
Rv1353c_nonpal_2		13071_down_of_Rv3190c	18	38	-	-29.6068	0.00101	0.136	AGCACAAAGTACACCAATCGG
Rv1353c_nonpal_2		8499_up_of_Rv3186	18	38	-	-29.6068	0.00101	0.136	AGCACAAAGTACACCAATCGG
Rv1353c_nonpal_2		4992_down_of_Rv3180c	18	38	-	-29.6068	0.00101	0.136	AGCACAAAGTACACCAATCGG
Rv1353c_nonpal_2		3353_up_of_Rv3179	18	38	-	-29.6068	0.00101	0.136	AGCACAAAGTACACCAATCGG
Rv1353c_nonpal_2		sense_gca_460_from_start	4	24	+	-29.6068	0.00101	0.136	ACCGACATGCTGGCGTATCAA
Rv1353c_nonpal_2		8506_up_of_Rv3186	10	30	+	-29.6068	0.00101	0.136	AGCACAAAGTACACCAATCGG
Rv1353c_nonpal_2		4999_down_of_Rv3180c	10	30	+	-29.6068	0.00101	0.136	AGCACAAAGTACACCAATCGG
Rv1353c_nonpal_2		10041_up_of_Rv3188	10	30	+	-29.6068	0.00101	0.136	AGCACAAAGTACACCAATCGG
Rv1353c_nonpal_2		13078_down_of_Rv3190c	10	30	+	-29.6068	0.00101	0.136	AGCACAAAGTACACCAATCGG
Rv1353c_nonpal_2		3360_up_of_Rv3179	10	30	+	-29.6068	0.00101	0.136	AGCACAAAGTACACCAATCGG
Rv0472c_nonpal_1		93_up_of_lpqG	22	32	+	1.66346	0.00101	0.211	TGCCAGTACCC
Rv1674c_pal_1		sense_Rv1461_552_from_start	8	29	+	3.95833	0.00101	0.08	GAATATTTCGGTACAGTAATCC
Rv1674c_pal_1		antisense_Rv1461_559_from_start	19	40	+	3.95833	0.00101	0.08	GGATTACTGTACCGAAATATTC
Rv1674c_pal_1		sense_Rv1461_552_from_start	8	29	-	3.95833	0.00101	0.08	GGATTACTGTACCGAAATATTC
Rv1674c_pal_1		antisense_Rv1461_559_from_start	19	40	-	3.95833	0.00101	0.08	GAATATTTCGGTACAGTAATCC
Rv1404_nonpal_1		antisense_rocA_790_to_stop	2	27	-	4.475	0.00101	0.0486	CCAATATCGGCCGCTACCATAGCTAT
Rv0081_pal_1		antisense_Rv2279_293_to_stop	2	17	+	5.25333	0.00101	0.331	TGAACCGGATCGATGT
Rv0081_pal_1		antisense_Rv2279_293_to_stop	2	17	-	5.25333	0.00101	0.331	ACATCGATCCGGTTCA
Rv3488_nonpal_2		antisense_rocA_790_to_stop	13	40	+	-24.7021	0.00101	0.131	AGCGGCCGATATTGGTACCCACCCACTG
Rv3488_nonpal_2		sense_rocA_797_to_stop	8	35	-	-24.7021	0.00101	0.131	AGCGGCCGATATTGGTACCCACCCACTG
Rv3249c_nonpal_2		antisense_Rv1251c_1309_from_start	23	37	-	6.46667	0.00101	0.542	GTTCAGCTTGAAGGC
Rv3246c_pal_1		1662_up_of_Rv2018	23	38	+	6.81707	0.00102	0.0864	GAAATTGATACAAGAT
Rv3246c_pal_1		1662_up_of_Rv2018	23	38	-	6.81707	0.00102	0.0864	ATCTTGTATCAATTTC
Rv0678_nonpal_1		antisense_mmpL4_1187_to_stop	3	17	-	6.90625	0.00102	0.112	AGACCAATTCGAAGC
Rv0678_nonpal_1		sense_mmpL4_1184_to_stop	21	35	+	6.90625	0.00102	0.112	AGACCAATTCGAAGC
Rv0302_nonpal_1		sense_Rv1461_552_from_start	5	19	-	6.36232	0.00102	0.199	ACCGAAATATTCCTT
Rv3416_nonpal_1		sense_fadE7_118_to_stop	11	35	+	-1.64948	0.00102	0.484	ATATCGCTGGAGTACCCGGTCATCC
Rv3416_nonpal_1		antisense_fadE7_121_to_stop	3	27	-	-1.64948	0.00102	0.484	ATATCGCTGGAGTACCCGGTCATCC
Rv0023_nonpal_2		sense_pks6_423_from_start	8	35	+	-29.1731	0.00103	0.152	CGATAACAGCGTATCCAGATCGTGGGTT
Rv0023_nonpal_2		sense_pks6_424_from_start	8	35	+	-29.1731	0.00103	0.152	CGATAACAGCGTATCCAGATCGTGGGTT
Rv0023_nonpal_2		antisense_pks6_430_from_start	13	40	-	-29.1731	0.00103	0.152	CGATAACAGCGTATCCAGATCGTGGGTT
Rv0023_nonpal_2		antisense_pks6_431_from_start	13	40	-	-29.1731	0.00103	0.152	CGATAACAGCGTATCCAGATCGTGGGTT
Rv3249c_pal_2		antisense_pks6_430_from_start	14	28	+	5.41892	0.00103	0.112	ACCCACGATCTGGAT
Rv3249c_pal_2		antisense_pks6_431_from_start	14	28	+	5.41892	0.00103	0.112	ACCCACGATCTGGAT
Rv3249c_pal_2		sense_pks6_424_from_start	20	34	+	5.41892	0.00103	0.112	ATCCAGATCGTGGGT
Rv3249c_pal_2		sense_pks6_423_from_start	20	34	+	5.41892	0.00103	0.112	ATCCAGATCGTGGGT
Rv3249c_pal_2		antisense_pks6_431_from_start	14	28	-	5.41892	0.00103	0.112	ATCCAGATCGTGGGT
Rv3249c_pal_2		antisense_pks6_430_from_start	14	28	-	5.41892	0.00103	0.112	ATCCAGATCGTGGGT
Rv3249c_pal_2		sense_pks6_424_from_start	20	34	-	5.41892	0.00103	0.112	ACCCACGATCTGGAT
Rv3249c_pal_2		sense_pks6_423_from_start	20	34	-	5.41892	0.00103	0.112	ACCCACGATCTGGAT
Rv0678_nonpal_1		sense_PPE34_1439_from_start	2	16	-	6.89062	0.00103	0.112	GGAATCCGGGGAAAA
Rv0678_nonpal_1		sense_PPE34_1664_from_start	2	16	-	6.89062	0.00103	0.112	GGAATCCGGGGAAAA
Rv0678_nonpal_1		sense_PPE34_3066_to_stop	2	16	-	6.89062	0.00103	0.112	GGAATCCGGGGAAAA
Rv0678_nonpal_1		antisense_PPE34_1661_from_start	22	36	+	6.89062	0.00103	0.112	GGAATCCGGGGAAAA
Rv0135c_nonpal_1		sense_rocA_797_to_stop	14	24	-	6.70312	0.00103	0.336	TTGGTACCCAC
Rv0135c_nonpal_1		antisense_rocA_790_to_stop	24	34	+	6.70312	0.00103	0.336	TTGGTACCCAC
Rv0023_nonpal_2		antisense_pyrC_541_to_stop	10	37	+	-29.2019	0.00103	0.152	CCTCGGCGGTGATCGAAATACCCTGGTC
Rv0023_nonpal_2		sense_pyrC_548_to_stop	11	38	-	-29.2019	0.00103	0.152	CCTCGGCGGTGATCGAAATACCCTGGTC
Rv0602c_nonpal_1		sense_Rv0674_10_to_stop	20	31	-	6.0137	0.00103	0.481	CTCATGTCACCT
Rv0602c_nonpal_1		sense_PPE34_3066_to_stop	27	38	-	6.0137	0.00103	0.481	CTCACTGTCACG
Rv0602c_nonpal_1		sense_PPE34_1664_from_start	27	38	-	6.0137	0.00103	0.481	CTCACTGTCACG
Rv0602c_nonpal_1		sense_PPE34_1439_from_start	27	38	-	6.0137	0.00103	0.481	CTCACTGTCACG
Rv3849_nonpal_1		sense_Rv1278_1158_to_stop	20	31	+	5.65753	0.00103	0.549	AGAGGTCGCTGA
Rv1956_pal_1		10_up_of_Rv1866	26	33	+	5.27907	0.00104	0.203	CGATATGG
Rv1956_pal_1		10_up_of_Rv1866	26	33	-	5.27907	0.00104	0.203	CCATATCG
Rv1556_nonpal_1		antisense_frdA_787_from_start	18	34	+	-0.202128	0.00104	0.325	TGGAGGTAGCGGTAGCC
Rv0653c_pal_1		sense_Rv1461_552_from_start	1	24	+	5.36709	0.00104	0.103	TTTCAAGGAATATTTCGGTACAGT
Rv0653c_pal_1		sense_Rv1461_552_from_start	1	24	-	5.36709	0.00104	0.103	ACTGTACCGAAATATTCCTTGAAA
Rv0047c_nonpal_2		sense_Rv0674_10_to_stop	11	38	+	-29.8718	0.00104	0.189	AACTCCTGGAGGTGACATGAGTGATCTG
Rv3133c_pal_1		sense_pyrC_548_to_stop	1	16	+	7.09589	0.00104	0.44	ATGGGCTAAGGACCAG
Rv3133c_pal_1		sense_pyrC_548_to_stop	1	16	-	7.09589	0.00104	0.44	CTGGTCCTTAGCCCAT
Rv0023_nonpal_1		3360_up_of_Rv3179	15	35	+	6.38028	0.00105	0.106	AAAGTACACCAATCGGTTTAC
Rv0023_nonpal_1		4999_down_of_Rv3180c	15	35	+	6.38028	0.00105	0.106	AAAGTACACCAATCGGTTTAC
Rv0023_nonpal_1		8506_up_of_Rv3186	15	35	+	6.38028	0.00105	0.106	AAAGTACACCAATCGGTTTAC
Rv0023_nonpal_1		13078_down_of_Rv3190c	15	35	+	6.38028	0.00105	0.106	AAAGTACACCAATCGGTTTAC
Rv0023_nonpal_1		10041_up_of_Rv3188	15	35	+	6.38028	0.00105	0.106	AAAGTACACCAATCGGTTTAC
Rv0023_nonpal_1		4992_down_of_Rv3180c	13	33	-	6.38028	0.00105	0.106	AAAGTACACCAATCGGTTTAC
Rv0023_nonpal_1		10034_up_of_Rv3188	13	33	-	6.38028	0.00105	0.106	AAAGTACACCAATCGGTTTAC
Rv0023_nonpal_1		13071_down_of_Rv3190c	13	33	-	6.38028	0.00105	0.106	AAAGTACACCAATCGGTTTAC
Rv0023_nonpal_1		8499_up_of_Rv3186	13	33	-	6.38028	0.00105	0.106	AAAGTACACCAATCGGTTTAC
Rv0023_nonpal_1		3353_up_of_Rv3179	13	33	-	6.38028	0.00105	0.106	AAAGTACACCAATCGGTTTAC
Rv1473A_nonpal_2		antisense_Rv0370c_389_from_start	5	12	+	1.34247	0.00105	0.112	GATGAGCA
Rv0047c_nonpal_2		sense_PPE34_1439_from_start	1	28	+	-29.9145	0.00105	0.189	TTTTTCCCCGGATTCCCTCCAGATTACG
Rv0047c_nonpal_2		sense_PPE34_1664_from_start	1	28	+	-29.9145	0.00105	0.189	TTTTTCCCCGGATTCCCTCCAGATTACG
Rv0047c_nonpal_2		sense_PPE34_3066_to_stop	1	28	+	-29.9145	0.00105	0.189	TTTTTCCCCGGATTCCCTCCAGATTACG
Rv0047c_nonpal_2		antisense_PPE34_1661_from_start	10	37	-	-29.9145	0.00105	0.189	TTTTTCCCCGGATTCCCTCCAGATTACG
Rv1816_nonpal_1		antisense_Rv0370c_389_from_start	5	21	-	6.4	0.00105	0.18	CTCCAGTGCTGCTCATC
Rv1404_nonpal_1		antisense_Rv1461_559_from_start	3	28	+	4.3625	0.00106	0.0488	TTATTATCGCCGGCAGGGATTACTGT
Rv3488_pal_1		sense_Rv2963_537_to_stop	2	9	+	3.58824	0.00106	0.172	TGCTATCG
Rv3488_pal_1		sense_Rv2963_537_to_stop	2	9	-	3.58824	0.00106	0.172	CGATAGCA
Rv1049_nonpal_2		3360_up_of_Rv3179	18	32	+	5.8	0.00107	0.144	GTACACCAATCGGTT
Rv1049_nonpal_2		13078_down_of_Rv3190c	18	32	+	5.8	0.00107	0.144	GTACACCAATCGGTT
Rv1049_nonpal_2		4999_down_of_Rv3180c	18	32	+	5.8	0.00107	0.144	GTACACCAATCGGTT
Rv1049_nonpal_2		8506_up_of_Rv3186	18	32	+	5.8	0.00107	0.144	GTACACCAATCGGTT
Rv1049_nonpal_2		10041_up_of_Rv3188	18	32	+	5.8	0.00107	0.144	GTACACCAATCGGTT
Rv1049_nonpal_2		13071_down_of_Rv3190c	16	30	-	5.8	0.00107	0.144	GTACACCAATCGGTT
Rv1049_nonpal_2		10034_up_of_Rv3188	16	30	-	5.8	0.00107	0.144	GTACACCAATCGGTT
Rv1049_nonpal_2		3353_up_of_Rv3179	16	30	-	5.8	0.00107	0.144	GTACACCAATCGGTT
Rv1049_nonpal_2		4992_down_of_Rv3180c	16	30	-	5.8	0.00107	0.144	GTACACCAATCGGTT
Rv1049_nonpal_2		8499_up_of_Rv3186	16	30	-	5.8	0.00107	0.144	GTACACCAATCGGTT
Rv1473A_nonpal_2		sense_gca_460_from_start	22	29	+	1.28767	0.00107	0.112	CAATATCA
Rv1473A_nonpal_2		antisense_gca_467_from_start	19	26	-	1.28767	0.00107	0.112	CAATATCA
Rv3249c_nonpal_2		antisense_pyrC_541_to_stop	8	22	+	6.33333	0.00108	0.542	GACCTCGGCGGTGAT
Rv3249c_nonpal_2		sense_pyrC_548_to_stop	26	40	-	6.33333	0.00108	0.542	GACCTCGGCGGTGAT
Rv1956_nonpal_1		sense_Rv2963_537_to_stop	3	23	+	3.7907	0.00109	0.256	GCTATCGCGGCATGGGTACCC
Rv1846c_pal_1		sense_Rv2038c_183_from_start	3	17	+	2.65263	0.00109	0.239	ACGCTGGACTGTGGG
Rv1846c_pal_1		sense_Rv2038c_183_from_start	3	17	-	2.65263	0.00109	0.239	CCCACAGTCCAGCGT
Rv1816_nonpal_1		sense_Rv2279_300_to_stop	10	26	+	6.33846	0.00109	0.18	ACGGATAGGGGATCTCA
Rv1816_nonpal_1		antisense_Rv2279_293_to_stop	22	38	-	6.33846	0.00109	0.18	ACGGATAGGGGATCTCA
Rv2506_nonpal_1		sense_fadE7_118_to_stop	10	28	+	1.02128	0.00109	0.425	GATATCGCTGGAGTACCCG
Rv2506_nonpal_1		antisense_fadE7_121_to_stop	10	28	-	1.02128	0.00109	0.425	GATATCGCTGGAGTACCCG
Rv3416_nonpal_1		antisense_Rv2279_293_to_stop	13	37	+	-1.89691	0.00109	0.484	GATGTGTACTGAGATCCCCTATCCG
Rv3416_nonpal_1		sense_Rv2279_300_to_stop	11	35	-	-1.89691	0.00109	0.484	GATGTGTACTGAGATCCCCTATCCG
Rv1404_nonpal_1		antisense_accA1_595_from_start	6	31	+	4.275	0.00109	0.0488	ACACAAACCGCTCCAGGAATAGCGTA
Rv1404_nonpal_1		sense_accA1_598_from_start	7	32	-	4.275	0.00109	0.0488	ACACAAACCGCTCCAGGAATAGCGTA
Rv3681c_pal_1		13071_down_of_Rv3190c	11	24	+	6.64286	0.0011	0.231	CAGTAAACCGATTG
Rv3681c_pal_1		3353_up_of_Rv3179	11	24	+	6.64286	0.0011	0.231	CAGTAAACCGATTG
Rv3681c_pal_1		8499_up_of_Rv3186	11	24	+	6.64286	0.0011	0.231	CAGTAAACCGATTG
Rv3681c_pal_1		4992_down_of_Rv3180c	11	24	+	6.64286	0.0011	0.231	CAGTAAACCGATTG
Rv3681c_pal_1		10034_up_of_Rv3188	11	24	+	6.64286	0.0011	0.231	CAGTAAACCGATTG
Rv3681c_pal_1		3353_up_of_Rv3179	11	24	-	6.64286	0.0011	0.231	CAATCGGTTTACTG
Rv3681c_pal_1		3360_up_of_Rv3179	24	37	+	6.64286	0.0011	0.231	CAATCGGTTTACTG
Rv3681c_pal_1		4999_down_of_Rv3180c	24	37	+	6.64286	0.0011	0.231	CAATCGGTTTACTG
Rv3681c_pal_1		10034_up_of_Rv3188	11	24	-	6.64286	0.0011	0.231	CAATCGGTTTACTG
Rv3681c_pal_1		4992_down_of_Rv3180c	11	24	-	6.64286	0.0011	0.231	CAATCGGTTTACTG
Rv3681c_pal_1		10041_up_of_Rv3188	24	37	+	6.64286	0.0011	0.231	CAATCGGTTTACTG
Rv3681c_pal_1		13071_down_of_Rv3190c	11	24	-	6.64286	0.0011	0.231	CAATCGGTTTACTG
Rv3681c_pal_1		8506_up_of_Rv3186	24	37	+	6.64286	0.0011	0.231	CAATCGGTTTACTG
Rv3681c_pal_1		8499_up_of_Rv3186	11	24	-	6.64286	0.0011	0.231	CAATCGGTTTACTG
Rv3681c_pal_1		13078_down_of_Rv3190c	24	37	+	6.64286	0.0011	0.231	CAATCGGTTTACTG
Rv3681c_pal_1		8506_up_of_Rv3186	24	37	-	6.64286	0.0011	0.231	CAGTAAACCGATTG
Rv3681c_pal_1		10041_up_of_Rv3188	24	37	-	6.64286	0.0011	0.231	CAGTAAACCGATTG
Rv3681c_pal_1		13078_down_of_Rv3190c	24	37	-	6.64286	0.0011	0.231	CAGTAAACCGATTG
Rv3681c_pal_1		4999_down_of_Rv3180c	24	37	-	6.64286	0.0011	0.231	CAGTAAACCGATTG
Rv3681c_pal_1		3360_up_of_Rv3179	24	37	-	6.64286	0.0011	0.231	CAGTAAACCGATTG
Rv0081_nonpal_1		sense_metA_384_from_start	3	17	+	4.12	0.0011	0.26	GCTCAAGATTTCCGC
Rv1219c_pal_1		sense_Rv0674_10_to_stop	6	14	+	6.56962	0.0011	0.194	AACTCAACT
Rv1219c_pal_1		sense_Rv0674_10_to_stop	6	14	-	6.56962	0.0011	0.194	AGTTGAGTT
Rv3488_nonpal_1		49_up_of_Rv3179	3	16	-	2.04412	0.0011	0.16	TATAACCGACACTG
Rv3488_nonpal_1		5195_up_of_Rv3186	3	16	-	2.04412	0.0011	0.16	TATAACCGACACTG
Rv3488_nonpal_1		6730_up_of_Rv3188	3	16	-	2.04412	0.0011	0.16	TATAACCGACACTG
Rv3488_nonpal_1		1688_down_of_Rv3180c	3	16	-	2.04412	0.0011	0.16	TATAACCGACACTG
Rv3488_nonpal_1		9767_down_of_Rv3190c	3	16	-	2.04412	0.0011	0.16	TATAACCGACACTG
Rv2887_pal_1		sense_Rv1461_552_from_start	2	16	+	4.975	0.0011	0.337	TTCAAGGAATATTTC
Rv2887_pal_1		sense_Rv1461_552_from_start	2	16	-	4.975	0.0011	0.337	GAAATATTCCTTGAA
Rv0339c_nonpal_1		sense_fadE7_118_to_stop	27	40	-	6.35632	0.0011	0.4	GTGCCGGATGACCG
Rv1167c_nonpal_1		antisense_pyrC_541_to_stop	5	19	-	0.192308	0.0011	0.56	ACCGCCGAGGTCACC
Rv0302_nonpal_1		42_up_of_Rv3179	12	26	+	6.2029	0.00111	0.199	TGTATACTGATCGGT
Rv0302_nonpal_1		6723_up_of_Rv3188	12	26	+	6.2029	0.00111	0.199	TGTATACTGATCGGT
Rv0302_nonpal_1		1681_down_of_Rv3180c	12	26	+	6.2029	0.00111	0.199	TGTATACTGATCGGT
Rv0302_nonpal_1		9760_down_of_Rv3190c	12	26	+	6.2029	0.00111	0.199	TGTATACTGATCGGT
Rv0302_nonpal_1		5188_up_of_Rv3186	12	26	+	6.2029	0.00111	0.199	TGTATACTGATCGGT
Rv0302_nonpal_1		5182_up_of_Rv3186	18	32	+	6.2029	0.00111	0.199	TGTATACTGATCGGT
Rv0302_nonpal_1		6717_up_of_Rv3188	18	32	+	6.2029	0.00111	0.199	TGTATACTGATCGGT
Rv0302_nonpal_1		9754_down_of_Rv3190c	18	32	+	6.2029	0.00111	0.199	TGTATACTGATCGGT
Rv0302_nonpal_1		36_up_of_Rv3179	18	32	+	6.2029	0.00111	0.199	TGTATACTGATCGGT
Rv0302_nonpal_1		1675_down_of_Rv3180c	18	32	+	6.2029	0.00111	0.199	TGTATACTGATCGGT
Rv0302_nonpal_1		1682_down_of_Rv3180c	16	30	-	6.2029	0.00111	0.199	TGTATACTGATCGGT
Rv0302_nonpal_1		6724_up_of_Rv3188	16	30	-	6.2029	0.00111	0.199	TGTATACTGATCGGT
Rv0302_nonpal_1		5189_up_of_Rv3186	16	30	-	6.2029	0.00111	0.199	TGTATACTGATCGGT
Rv0302_nonpal_1		43_up_of_Rv3179	16	30	-	6.2029	0.00111	0.199	TGTATACTGATCGGT
Rv0302_nonpal_1		9761_down_of_Rv3190c	16	30	-	6.2029	0.00111	0.199	TGTATACTGATCGGT
Rv0302_nonpal_1		1688_down_of_Rv3180c	22	36	-	6.2029	0.00111	0.199	TGTATACTGATCGGT
Rv0302_nonpal_1		6730_up_of_Rv3188	22	36	-	6.2029	0.00111	0.199	TGTATACTGATCGGT
Rv0302_nonpal_1		9767_down_of_Rv3190c	22	36	-	6.2029	0.00111	0.199	TGTATACTGATCGGT
Rv0302_nonpal_1		5195_up_of_Rv3186	22	36	-	6.2029	0.00111	0.199	TGTATACTGATCGGT
Rv0302_nonpal_1		49_up_of_Rv3179	22	36	-	6.2029	0.00111	0.199	TGTATACTGATCGGT
Rv0023_nonpal_1		antisense_aldA_642_from_start	13	33	+	6.28169	0.00111	0.108	ACTGCTGGAGGTGACGATGTT
Rv0081_nonpal_1		sense_Rv2038c_183_from_start	21	35	-	4.09333	0.00111	0.26	CTCGCCGATCCGGAT
Rv3676_pal_1		antisense_gca_467_from_start	8	23	+	1.05714	0.00111	0.626	CGTAAGACTTGTGATA
Rv3676_pal_1		antisense_gca_467_from_start	8	23	-	1.05714	0.00111	0.626	TATCACAAGTCTTACG
Rv3676_pal_1		sense_gca_460_from_start	25	40	+	1.05714	0.00111	0.626	TATCACAAGTCTTACG
Rv3676_pal_1		sense_gca_460_from_start	25	40	-	1.05714	0.00111	0.626	CGTAAGACTTGTGATA
Rv3574_nonpal_1		antisense_cobK_311_from_start	16	30	-	4.89706	0.00111	0.255	GGGATCCCGGTACCG
Rv3574_nonpal_1		sense_cobK_304_from_start	18	32	+	4.89706	0.00111	0.255	GGGATCCCGGTACCG
Rv1816_pal_2		antisense_fadE7_121_to_stop	3	11	+	-0.260274	0.00111	0.267	GGATGACCG
Rv1816_pal_2		antisense_fadE7_121_to_stop	3	11	-	-0.260274	0.00111	0.267	CGGTCATCC
Rv1816_pal_2		sense_fadE7_118_to_stop	27	35	+	-0.260274	0.00111	0.267	CGGTCATCC
Rv1816_pal_2		sense_fadE7_118_to_stop	27	35	-	-0.260274	0.00111	0.267	GGATGACCG
Rv1719_nonpal_1		sense_Rv2963_537_to_stop	4	20	+	6.06579	0.00112	1	CTATCGCGGCATGGGTA
Rv1255c_nonpal_1		sense_gca_460_from_start	1	20	+	2.16092	0.00112	0.391	GCCACCGACATGCTGGCGTA
Rv3124_nonpal_1		37_up_of_Rv2172c	5	31	+	-9.91346	0.00112	0.165	TCCGAGCCATGCTCCAGCGGTTGATTT
Rv3124_nonpal_1		sense_mptA_23_from_start	5	31	+	-9.91346	0.00112	0.165	TCCGAGCCATGCTCCAGCGGTTGATTT
Rv1033c_nonpal_1		sense_pks6_423_from_start	12	26	+	2.68354	0.00112	0.284	AACAGCGTATCCAGA
Rv1033c_nonpal_1		sense_pks6_424_from_start	12	26	+	2.68354	0.00112	0.284	AACAGCGTATCCAGA
Rv1033c_nonpal_1		antisense_pks6_431_from_start	22	36	-	2.68354	0.00112	0.284	AACAGCGTATCCAGA
Rv1033c_nonpal_1		antisense_pks6_430_from_start	22	36	-	2.68354	0.00112	0.284	AACAGCGTATCCAGA
Rv0022c_nonpal_1		antisense_Rv2963_530_to_stop	11	25	-	5.91781	0.00113	0.169	CGAATCGTTCTGGCA
Rv0022c_nonpal_1		sense_Rv2963_537_to_stop	23	37	+	5.91781	0.00113	0.169	CGAATCGTTCTGGCA
Rv3249c_pal_1		antisense_frdA_787_from_start	5	16	+	7	0.00113	0.231	GAGGTCGTAATC
Rv3249c_pal_1		antisense_frdA_787_from_start	5	16	-	7	0.00113	0.231	GATTACGACCTC
Rv1828_nonpal_1		sense_Rv1461_475_from_start	15	38	-	-3.7766	0.00113	0.291	AATATGACTCCTTGAGCCTCCAGA
Rv1990c_nonpal_1		antisense_aldA_642_from_start	24	34	+	6.95385	0.00113	1	TGACGATGTTG
Rv2642_nonpal_1		antisense_Rv2279_293_to_stop	4	28	+	0.755814	0.00114	0.133	AACCGGATCGATGTGTACTGAGATC
Rv2989_nonpal_1		sense_pyrC_548_to_stop	5	25	-	4.14474	0.00114	0.662	CGAAATACCCTGGTCCTTAGC
Rv1167c_nonpal_1		sense_mmpL4_1184_to_stop	9	23	-	0.0769231	0.00114	0.56	TCTCCAGAAATCATC
Rv1167c_nonpal_1		antisense_mmpL4_1187_to_stop	15	29	+	0.0769231	0.00114	0.56	TCTCCAGAAATCATC
Rv3488_nonpal_2		antisense_Rv1461_559_from_start	5	32	-	-25.3617	0.00114	0.131	CGGTACAGTAATCCCTGCCGGCGATAAT
Rv1674c_pal_1		13071_down_of_Rv3190c	7	28	+	3.65625	0.00114	0.08	CCTACAGTAAACCGATTGGTGT
Rv1674c_pal_1		3353_up_of_Rv3179	7	28	+	3.65625	0.00114	0.08	CCTACAGTAAACCGATTGGTGT
Rv1674c_pal_1		10034_up_of_Rv3188	7	28	+	3.65625	0.00114	0.08	CCTACAGTAAACCGATTGGTGT
Rv1674c_pal_1		8499_up_of_Rv3186	7	28	+	3.65625	0.00114	0.08	CCTACAGTAAACCGATTGGTGT
Rv1674c_pal_1		4992_down_of_Rv3180c	7	28	+	3.65625	0.00114	0.08	CCTACAGTAAACCGATTGGTGT
Rv1674c_pal_1		3353_up_of_Rv3179	7	28	-	3.65625	0.00114	0.08	ACACCAATCGGTTTACTGTAGG
Rv1674c_pal_1		10034_up_of_Rv3188	7	28	-	3.65625	0.00114	0.08	ACACCAATCGGTTTACTGTAGG
Rv1674c_pal_1		4992_down_of_Rv3180c	7	28	-	3.65625	0.00114	0.08	ACACCAATCGGTTTACTGTAGG
Rv1674c_pal_1		8499_up_of_Rv3186	7	28	-	3.65625	0.00114	0.08	ACACCAATCGGTTTACTGTAGG
Rv1674c_pal_1		13071_down_of_Rv3190c	7	28	-	3.65625	0.00114	0.08	ACACCAATCGGTTTACTGTAGG
Rv0691c_pal_2		sense_PE_PGRS57_112_from_start	7	15	+	1.01266	0.00115	0.423	AGTGCGACC
Rv0691c_pal_2		sense_PE_PGRS54_112_from_start	7	15	+	1.01266	0.00115	0.423	AGTGCGACC
Rv0691c_pal_2		sense_PE_PGRS57_112_from_start	7	15	-	1.01266	0.00115	0.423	GGTCGCACT
Rv0691c_pal_2		sense_PE_PGRS54_112_from_start	7	15	-	1.01266	0.00115	0.423	GGTCGCACT
Rv0135c_nonpal_1		93_up_of_lpqG	24	34	+	6.3125	0.00115	0.336	CCAGTACCCCG
Rv2324_nonpal_1		8506_up_of_Rv3186	8	26	+	6.66667	0.00115	0.169	AAAGCACAAAGTACACCAA
Rv2324_nonpal_1		13078_down_of_Rv3190c	8	26	+	6.66667	0.00115	0.169	AAAGCACAAAGTACACCAA
Rv2324_nonpal_1		3360_up_of_Rv3179	8	26	+	6.66667	0.00115	0.169	AAAGCACAAAGTACACCAA
Rv2324_nonpal_1		10041_up_of_Rv3188	8	26	+	6.66667	0.00115	0.169	AAAGCACAAAGTACACCAA
Rv2324_nonpal_1		4999_down_of_Rv3180c	8	26	+	6.66667	0.00115	0.169	AAAGCACAAAGTACACCAA
Rv2324_nonpal_1		10034_up_of_Rv3188	22	40	-	6.66667	0.00115	0.169	AAAGCACAAAGTACACCAA
Rv2324_nonpal_1		8499_up_of_Rv3186	22	40	-	6.66667	0.00115	0.169	AAAGCACAAAGTACACCAA
Rv2324_nonpal_1		3353_up_of_Rv3179	22	40	-	6.66667	0.00115	0.169	AAAGCACAAAGTACACCAA
Rv2324_nonpal_1		13071_down_of_Rv3190c	22	40	-	6.66667	0.00115	0.169	AAAGCACAAAGTACACCAA
Rv2324_nonpal_1		4992_down_of_Rv3180c	22	40	-	6.66667	0.00115	0.169	AAAGCACAAAGTACACCAA
Rv0135c_nonpal_1		antisense_fadE7_121_to_stop	9	19	-	6.28125	0.00115	0.336	GGAGTACCCGG
Rv0135c_nonpal_1		sense_fadE7_118_to_stop	19	29	+	6.28125	0.00115	0.336	GGAGTACCCGG
Rv0757_nonpal_1		sense_mptA_23_from_start	3	23	+	4.5443	0.00115	0.595	ACTCCGAGCCATGCTCCAGCG
Rv0757_nonpal_1		37_up_of_Rv2172c	3	23	+	4.5443	0.00115	0.595	ACTCCGAGCCATGCTCCAGCG
Rv0195_nonpal_1		antisense_PPE34_1661_from_start	22	35	+	3.06383	0.00115	1	GGAATCCGGGGAAA
Rv0195_nonpal_1		sense_PPE34_1664_from_start	3	16	-	3.06383	0.00115	1	GGAATCCGGGGAAA
Rv0195_nonpal_1		sense_PPE34_3066_to_stop	3	16	-	3.06383	0.00115	1	GGAATCCGGGGAAA
Rv0195_nonpal_1		sense_PPE34_1439_from_start	3	16	-	3.06383	0.00115	1	GGAATCCGGGGAAA
Rv1473A_pal_2		antisense_Rv3282_217_to_stop	20	27	+	6.91781	0.00115	0.0904	CAGATCGG
Rv1473A_pal_2		447_down_of_accE5	20	27	+	6.91781	0.00115	0.0904	CAGATCGG
Rv1473A_pal_2		antisense_Rv3282_217_to_stop	20	27	-	6.91781	0.00115	0.0904	CCGATCTG
Rv1473A_pal_2		447_down_of_accE5	20	27	-	6.91781	0.00115	0.0904	CCGATCTG
Rv0472c_nonpal_1		5189_up_of_Rv3186	4	14	-	1.16346	0.00116	0.211	TACTTATAACC
Rv0472c_nonpal_1		1682_down_of_Rv3180c	4	14	-	1.16346	0.00116	0.211	TACTTATAACC
Rv0472c_nonpal_1		43_up_of_Rv3179	4	14	-	1.16346	0.00116	0.211	TACTTATAACC
Rv0472c_nonpal_1		6724_up_of_Rv3188	4	14	-	1.16346	0.00116	0.211	TACTTATAACC
Rv0472c_nonpal_1		9761_down_of_Rv3190c	4	14	-	1.16346	0.00116	0.211	TACTTATAACC
Rv0472c_nonpal_1		9767_down_of_Rv3190c	10	20	-	1.16346	0.00116	0.211	TACTTATAACC
Rv0472c_nonpal_1		6730_up_of_Rv3188	10	20	-	1.16346	0.00116	0.211	TACTTATAACC
Rv0472c_nonpal_1		1688_down_of_Rv3180c	10	20	-	1.16346	0.00116	0.211	TACTTATAACC
Rv0472c_nonpal_1		49_up_of_Rv3179	10	20	-	1.16346	0.00116	0.211	TACTTATAACC
Rv0472c_nonpal_1		5195_up_of_Rv3186	10	20	-	1.16346	0.00116	0.211	TACTTATAACC
Rv0472c_nonpal_1		9760_down_of_Rv3190c	28	38	+	1.16346	0.00116	0.211	TACTTATAACC
Rv0472c_nonpal_1		5188_up_of_Rv3186	28	38	+	1.16346	0.00116	0.211	TACTTATAACC
Rv0472c_nonpal_1		42_up_of_Rv3179	28	38	+	1.16346	0.00116	0.211	TACTTATAACC
Rv0472c_nonpal_1		6723_up_of_Rv3188	28	38	+	1.16346	0.00116	0.211	TACTTATAACC
Rv0472c_nonpal_1		1681_down_of_Rv3180c	28	38	+	1.16346	0.00116	0.211	TACTTATAACC
Rv0981_nonpal_1		antisense_frdA_787_from_start	2	29	+	-10.7453	0.00116	0.247	GCCGAGGTCGTAATCCTGGAGGTAGCGG
Rv2642_nonpal_1		sense_fadE7_118_to_stop	11	35	+	0.686047	0.00116	0.133	ATATCGCTGGAGTACCCGGTCATCC
Rv2642_nonpal_1		antisense_fadE7_121_to_stop	3	27	-	0.686047	0.00116	0.133	ATATCGCTGGAGTACCCGGTCATCC
Rv2324_nonpal_2		sense_rocA_797_to_stop	18	32	+	5.28916	0.00116	0.349	GTACCAATATCGGCC
Rv2324_nonpal_2		antisense_rocA_790_to_stop	16	30	-	5.28916	0.00116	0.349	GTACCAATATCGGCC
Rv0767c_pal_1		sense_Rv1461_552_from_start	18	29	+	6.88119	0.00116	0.86	GTACAGTAATCC
Rv0767c_pal_1		antisense_Rv1461_559_from_start	19	30	+	6.88119	0.00116	0.86	GGATTACTGTAC
[truncated: 10,965 more rows]
