# Supplementary material for: Drivers and sites of diversity in the DNA adenine methylomes of 93 Mycobacterium tuberculosis complex clinical isolates
Source: eLife. 2020 Oct 27;9:e58542. doi: 10.7554/eLife.58542 (PMC7591249; doi:10.7554/eLife.58542)
Supplement: Supplementary file 8. [file elife-58542-supp8.txt]

>|IS6110| Mycobacterium tuberculosis
TGAACCGCCCCGGCATGTCCGGAGACTCCAGTTCTTGGAAAGGATGGGGTCATGTCAGGT
GGTTCATCGAGGAGGTACCCGCCGGAGCTGCGTGAGCGGGCGGTGCGGATGGTCGCAGAG
ATCCGCGGTCAGCACGATTCGGAGTGGGCAGCGATCAGTGAGGTCGCCCGTCTACTTGGT
GTTGGCTGCGCGGAGACGGTGCGTAAGTGGGTGCGCCAGGCGCAGGTCGATGCCGGCGCA
CGGCCCGGGACCACGACCGAAGAATCCGCTGAGCTGAAGCGCTTAGCGGCGGGACAACGC
CGAATTGCGAAGGGCGAACGCGATTTTAAAGACCGCGTCGGCTTTCTTCGCGGCCGAGCT
CGACCGGCCAGCACGCTAATTAACGGTTCATCGCCGATCATCAGGGCCACCGCGAGGGCC
CCGATGGTTTGCGGTGGGGTGTCGAGTCGATCTGCACACAGCTGACCGAGCTGGGTGTGC
CGATCGCCCCATCGACCTACTACGACCACATCAACCGGGAGCCCAGCCGCCGCGAGCTGC
GCGATGGCGAACTCAAGGAGCACATCAGCCGCGTCCACGCCGCCAACTACGGTGTTTACG
GTGCCCGCAAAGTGTGGCTAACCCTGAACCGTGAGGGCATCGAGGTGGCCAGATGCACCG
TCGAACGGCTGATGACCAAACTCGGCCTGTCCGGGACCACCCGCGGCAAAGCCCGCAGGA
CCACGATCGCTGATCCGGCCACAGCCCGTCCCGCCGATCTCGTCCAGCGCCGCTTCGGAC
CACCAGCACCTAACCGGCTGTGGGTAGCAGACCTCACCTATGTGTCGACCTGGGCAGGGT
TCGCCTACGTGGCCTTTGTCACCGACGCCTACGTCGCAGGATCCTGGGCTGGCGGGTCGC
TTCCACGATGGCCACCTCCATGGTCCTCGACGCGATCGAGCAAGCCATCTGGACCCGCCA
ACAAGAAGGCGTACTCGACCTGAAAGACGTTATCCACCATACGGATAGGGGATCTCAGTA
CACATCGATCCGGTTCAGCGAGCGGCTCGCCGAGGCAGGCATCCAACCGTCGGTCGGAGC
GGTCGGAAGCTCCTATGACAATGCACTAGCCGAGACGATCAACGGCCTATACAAGACCGA
GCTGATCAAACCCGGCAAGCCCTGGCGGTCCATCGAGGATGTCGAGTTGGCCACCGCGCG
CTGGGTCGACTGGTTCAACCATCGCCGCCTCTACCAGTACTGCGGCGACGTCCCGCCGGT
CGAACTCGAGGCTGCCTACTACGCTCAACGCCAGAGACCAGCCGCCGGCTGAGGTCTCAG
ATCAGAGAGTCTCCGGACTCACCGGGGCGGTTCA
